# Supplementary material for: PubMed-supported clinical term weighting approach for improving inter-patient similarity measure in diagnosis prediction
Source: BMC Med Inform Decis Mak. 2015 Jun 2;15:43. doi: 10.1186/s12911-015-0166-2 (PMC4450834; doi:10.1186/s12911-015-0166-2)
Supplement: Supplementary file 4 — Similarity Scores with Specific Term Weighting. [file 12911_2015_166_MOESM4_ESM.xlsx]

## Sheet: all pairs of + and + reports
feature terms at level 4 of SNOMED-CT
Case ID	T93	PW22	PW13	T138	T130	UC14	T80	T24A	T154	T36	T67	T39	T146	UC03	R07	T74	T108	T135	T124	T148	T147	T155	PW08	PW02	T13B	T33	PW14	PW19	CIR15	UC21	UC04	R13B	UC06	UC17	UC13	R26	PM32	R5	PM26	UC24	PW24	R19B	PM24	T69	T152	T149	T11B	PW18	T141
?/HCC	(+)	(+)	(+)	(+)	(+)	(+)	highly suggestive	(+)	(+)	(+)	(+)	(+)	(+)	(+)	(+)	(+)	(+)	(+)	(+)	(+)	(+)	(+)	(+)	(+)	(+)	(+)	(+)	(+)	(+)	(+)	(+)	(+)	(+)	(+)	(+)	(+)	(+)	(+)	(+)	(+)	(+)	(+)	(+)	(+)	(+)	(+)	(+)	(+)	(+)
Abdominal organ finding	0.0474566	0.00255496	0	0	0	0	0	0	0	0.00425941	0.102677	0	0	0.0440611	0.0339517	0	0.00425941	0	0	0.102677	0.0417021	0	0	0	0	0	0.00255496	0	0.0295706	0.00425941	0.0767564	0.062296	0.0633574	0.0487721	0.0562259	0.0429505	0.0562259	0.05758	0.10266	0.0562178	0.0565862	0.0565862	0.0295706	0	0.00567503	0	0.0360293	0	0
Atrophy of liver	0	0	0	0	0	0	0	0	0	0	0	0	0	0	0	0	0	0	0	0	0	0	0	0	0	0	0	0	0	0	0	0	0	0	0	0	0	0	0	0	0	0	0	0	0	0	0	0	0
Blood vessel finding	0	0	0	0	0	0	0	0	0	0	0	0	0	0	0	0	0	0	0	0	0.0417021	0	0	0	0	0	0	0	0	0	0.00557958	0	0.0176204	0.0417021	0.00557958	0	0	0.004754	0	0.005578	0.0339517	0	0.00640382	0	0	0	0.0417021	0.00640382	0
Disorder of body cavity	0.0632754	0.00255496	0	0	0	0	0	0	0	0.00567922	0	0.0137802	0	0.0440611	0.0424396	0	0.00567922	0.0137802	0	0.0137802	0.0521277	0	0	0	0	0.0107192	0.00255496	0	0.0244778	0.00567922	0.0243071	0.0830614	0.0364147	0.0429401	0.0562259	0.0463955	0.0456145	0.0245333	0.0160575	0.0562178	0.0565862	0.0565862	0.0295706	0.0107192	0.00756671	0	0.0360293	0	0.0137802
Disorder of body system	0.0379653	0.00153297	0	0	0	0	0	0	0	0.00340753	0	0	0	0.0264367	0.0282931	0	0.00340753	0	0	0	0.0521277	0	0	0	0	0.00714615	0.00153297	0	0.0146867	0.00340753	0.0145762	0.0498368	0.0205322	0.0365791	0.0280914	0.0343604	0.0337355	0.0134287	0	0.028087	0.0424396	0.0339517	0.0174535	0.00714615	0.00454002	0	0.0270219	0.00800478	0
Disorder of cardiovascular system	0	0	0	0	0	0	0	0	0	0	0	0	0	0	0	0	0	0	0	0	0.0417021	0	0	0	0	0	0	0	0	0	0.0092993	0	0.0293674	0.0417021	0.0092993	0	0	0.004754	0	0.00929667	0.0565862	0	0.010673	0	0	0	0.0417021	0.010673	0
Disorder of digestive system	0.0474566	0	0	0	0	0	0	0	0	0.00425941	0	0	0	0.0434224	0.0339517	0	0.00425941	0	0	0	0	0	0	0	0	0.00857538	0	0	0.0212635	0.00425941	0.0339517	0.062296	0.0276002	0.0429505	0.062296	0.0429505	0.062296	0.0222075	0	0.0622875	0.0339517	0.0424396	0.0339517	0.00857538	0.00567503	0	0	0	0
Disorder of soft tissue	0	0	0	0	0	0	0	0	0	0	0	0	0	0	0	0	0	0	0	0	0.0417021	0	0	0	0	0	0	0	0	0	0.00697447	0	0.0220255	0.0417021	0.00697447	0	0	0.0059425	0.02141	0.0069725	0.0424396	0	0.00640382	0	0	0	0.0417021	0.00640382	0
Disorder of trunk	0.0379653	0.00153297	0	0	0	0	0	0	0	0.00340753	0	0.00826812	0	0.0264367	0.0282931	0	0.00340753	0.00826812	0	0.00826812	0.0695035	0	0	0	0	0.00714615	0.00153297	0	0.0146867	0.00340753	0.0125392	0.0498368	0.0312664	0.0429401	0.0269026	0.0278373	0.0273687	0.01472	0.02141	0.0268985	0.0339517	0.0339517	0.0139628	0.00714615	0.00454002	0	0.0360293	0.00640382	0.00826812
Finding of trunk structure	0.0316377	0.00127748	0	0	0	0	0	0	0	0.00340753	0.0855641	0.0068901	0	0.0220306	0.0242512	0	0.00340753	0.0068901	0	0.0462271	0.0521277	0	0	0	0	0.00612527	0.00127748	0	0.0122389	0.00340753	0.0305062	0.0415307	0.0475181	0.0322051	0.0281129	0.0278373	0.0228072	0.0305875	0.0721912	0.0224154	0.0282931	0.0339517	0.0116357	0.00612527	0.00378335	0	0.0270219	0.00533652	0.0068901
Liver finding	0.0632754	0	0	0	0	0	0	0	0	0.00567922	0.128346	0	0	0.0578965	0.0424396	0	0.00567922	0	0	0.128346	0.0521277	0	0	0	0	0	0	0	0.0424396	0.00567922	0.0853929	0.0830614	0.078558	0.0603264	0.0830614	0.0572673	0.0830614	0.0767733	0.128325	0.08305	0.0424396	0.0565862	0.0424396	0	0.00756671	0	0.0521277	0	0
Radiologic finding	0.00924025	0	0.00892174	0.00966123	0	0.0107192	0.00924025	0.00924025	0.00924025	0	0	0.00932787	0.00892174	0	0	0.0071597	0.00772186	0.00924025	0	0.00924025	0.00924025	0.00924025	0	0	0.00924025	0.00924025	0.00924025	0.00924025	0	0.00860324	0.00860324	0.00924025	0.00650031	0.00924025	0.00620347	0.00860324	0.00620347	0	0	0.0338167	0	0.0424396	0	0.00924025	0.00924025	0	0	0	0.00924025
Cyst of abdomen	0	0	0	0	0	0	0	0	0	0.00851882	0	0	0	0	0	0	0.00851882	0	0	0	0	0	0	0	0	0	0	0	0	0.00851882	0	0	0	0.00851882	0	0.00851882	0	0	0	0	0	0.0848792	0	0	0	0	0	0	0
Mass of body region	0	0	0	0	0	0	0	0	0	0.00340753	0.0855641	0	0	0	0	0	0.00340753	0	0	0.0855641	0	0	0	0	0	0	0	0	0	0.00340753	0.0855641	0	0.0855641	0.00340753	0	0.00340753	0	0.08555	0.08555	0	0	0.0339517	0	0	0	0	0	0	0
Mass of digestive structure	0	0	0	0	0	0	0	0	0	0.00851882	0.171128	0	0	0	0	0	0.00851882	0	0	0.171128	0	0	0	0	0	0	0	0	0	0.00851882	0.171128	0	0.171128	0.00851882	0	0.00851882	0	0.1711	0.1711	0	0	0.0848792	0	0	0	0	0	0	0
Neoplastic disease	0	0	0	0	0	0	0	0	0	0	0	0	0	0	0	0	0	0	0	0	0	0	0	0	0	0	0	0	0	0	0	0	0	0	0	0	0	0	0	0.00694442	0	0.0424396	0	0.00694444	0	0	0	0	0
Growth alteration	0	0	0	0	0	0.00538808	0	0	0	0	0.00538808	0	0	0	0	0	0	0	0	0.00538808	0	0	0	0	0	0	0	0	0	0	0	0	0	0	0	0	0	0	0.0208333	0	0	0	0.0208333	0	0	0.00538808	0	0	0
Imaging result abnormal	0	0	0	0	0	0	0	0	0	0	0	0	0	0	0	0	0.00310174	0	0	0	0	0	0	0	0	0	0	0	0	0	0	0	0.00620347	0	0.00620347	0	0.00620347	0	0	0.0062	0	0	0	0	0	0	0	0	0
Mechanical abnormality	0	0	0	0	0	0	0	0	0	0	0	0	0	0	0	0	0	0	0	0	0	0	0	0	0	0	0	0	0	0	0	0	0.00896568	0	0	0	0.00896568	0	0	0.00896333	0	0	0	0.00896568	0	0	0	0	0
Steatosis of liver	0	0	0	0	0	0	0	0	0	0	0	0	0	0	0	0	0	0	0	0	0	0	0	0	0	0	0	0	0	0	0	0	0	0	0	0	0	0	0	0	0	0	0	0	0	0	0	0	0
Finding of biliary tract	0	0	0	0	0	0	0	0	0	0	0	0	0	0	0	0	0	0	0	0	0	0	0	0	0	0.0107192	0	0	0.0107192	0	0	0	0	0	0	0	0	0	0	0	0	0	0	0.0107192	0	0	0	0	0
Hemorrhage into peritoneal cavity	0	0	0	0	0	0	0	0	0	0	0	0	0	0	0	0	0	0	0	0	0	0	0	0	0	0	0	0	0	0	0	0	0	0	0	0	0	0	0.032115	0	0	0	0	0	0	0	0	0	0
Disorder of connective tissue	0	0	0	0	0	0	0	0	0	0	0	0	0	0	0	0	0	0	0	0	0	0	0	0	0	0	0	0	0	0	0	0	0	0	0	0	0	0	0.032115	0	0	0	0	0	0	0	0	0	0
Nontraumatic hemoperitoneum	0	0	0	0	0	0	0	0	0	0	0	0	0	0	0	0	0	0	0	0	0	0	0	0	0	0	0	0	0	0	0	0	0	0	0	0	0	0	0	0	0	0	0	0	0	0	0	0	0
Degenerative abnormality	0	0	0	0	0	0	0	0	0	0	0	0	0	0	0	0	0	0	0	0	0	0	0	0	0	0	0	0	0	0	0	0	0	0	0	0	0	0	0	0	0	0	0	0	0	0	0	0	0
Mass	0	0	0	0	0	0	0	0	0	0	0	0	0	0	0	0	0	0	0	0	0	0	0	0	0	0	0	0	0	0	0	0	0	0	0	0	0	0	0	0	0	0	0	0	0	0	0	0	0
Traumatic and/or non-traumatic injury of anatomical site	0	0	0	0	0	0	0	0	0	0	0	0	0	0.00756671	0	0	0	0	0	0	0	0	0	0	0	0	0	0	0	0	0	0	0	0	0	0	0	0	0	0	0	0	0	0	0.00756671	0	0	0	0
Abnormal radiologic density, diffuse	0	0	0	0	0	0	0	0	0	0	0	0	0	0	0	0.0187768	0	0	0	0	0	0	0	0	0	0	0	0	0	0	0	0	0.0187768	0	0	0	0	0	0	0	0	0	0	0	0	0	0	0	0
Imaging result abnormal	0	0	0	0.0107192	0	0.0107192	0	0	0	0	0	0.00932787	0	0	0	0.00646618	0	0	0	0	0	0	0	0	0	0	0	0	0	0	0	0	0.00469421	0	0	0	0	0	0	0	0	0	0	0	0	0	0	0	0
Abnormal radiologic density, irregular	0	0	0	0	0	0	0	0	0	0	0	0.031746	0	0	0	0	0	0	0	0	0	0	0	0	0	0	0	0	0	0	0	0	0	0	0	0	0	0	0	0	0	0	0	0	0	0	0	0	0
Abnormal radiologic density, nodular	0	0	0	0	0	0.0428769	0	0	0	0	0	0.0428769	0	0	0	0.0428769	0	0	0	0	0	0	0	0	0	0	0	0	0	0	0	0	0	0	0	0	0	0	0	0	0	0	0	0	0	0	0	0	0
Abnormal radiologic density, small area	0	0	0	0	0	0	0	0	0	0	0	0	0	0	0	0.0159405	0	0	0	0	0	0	0	0	0	0	0	0	0	0	0	0	0	0	0	0	0	0	0	0	0	0	0	0	0	0	0	0	0
Multiple lesions	0	0	0	0	0	0	0	0	0	0	0	0	0	0	0	0.0263728	0	0	0	0	0	0	0	0	0	0	0	0	0	0	0	0	0.0263728	0	0	0	0	0	0	0	0	0	0	0	0	0	0	0	0
Finding of number of lesions	0	0	0	0	0	0	0	0	0	0	0	0	0	0	0	0.0131864	0	0	0	0	0	0	0.0248152	0	0	0	0	0	0	0	0.0248152	0.0248152	0.0131864	0	0	0	0.0248152	0	0.013185	0	0	0	0	0	0	0	0.0248152	0	0
Heterotopia	0	0	0	0	0	0	0	0	0	0	0	0	0	0	0	0	0	0	0	0	0	0	0	0	0	0	0	0	0	0	0	0	0	0	0	0	0	0	0	0	0	0	0	0	0	0	0	0	0
Degenerative abnormality	0	0	0	0	0	0	0	0	0	0	0	0	0	0	0	0	0	0	0	0	0	0	0	0	0	0	0	0	0	0	0	0	0	0	0	0	0	0	0	0	0	0	0	0	0	0	0	0	0
constant	0.00390625	0.03125	0.5	0.25	1	0.0625	0.5	0.5	0.5	0.000976562	0.015625	0.0078125	0.5	0.00390625	0.0078125	0.0078125	0.000244141	0.0625	1	0.00195312	0.000976562	0.5	0.5	1	0.5	0.0078125	0.015625	0.5	0.00390625	0.000488281	6.10352e-05	0.00195312	1.90735e-06	6.10352e-05	0.000244141	0.000488281	0.000488281	0.000244141	0.000244141	6.10352e-05	0.000976562	0.000244141	0.000488281	0.00195312	0.00195312	0.5	0.000976562	0.015625	0.0625
	0	0	0	0	0	0	0	0	0	0	0	0	0	0	0	0	0	0	0	0	0	0	0	0	0	0	0	0	0	0	0	0	0	0	0	0	0	0	0	0	0	0	0	0	0	0	0	0	0
	0	0	0	0	0	0	0	0	0	0	0	0	0	0	0	0	0	0	0	0	0	0	0	0	0	0	0	0	0	0	0	0	0	0	0	0	0	0	0	0	0	0	0	0	0	0	0	0	0
	0	0	0	0	0	0	0	0	0	0	0	0	0	0	0	0	0	0	0	0	0	0	0	0	0	0	0	0	0	0	0	0	0	0	0	0	0	0	0	0	0	0	0	0	0	0	0	0	0
	0	0	0	0	0	0	0	0	0	0	0	0	0	0	0	0	0	0	0	0	0	0	0	0	0	0	0	0	0	0	0	0	0	0	0	0	0	0	0	0	0	0	0	0	0	0	0	0	0
	0	0	0	0	0	0	0	0	0	0	0	0	0	0	0	0	0	0	0	0	0	0	0	0	0	0	0	0	0	0	0	0	0	0	0	0	0	0	0	0	0	0	0	0	0	0	0	0	0
	0	0	0	0	0	0	0	0	0	0	0	0	0	0	0	0	0	0	0	0	0	0	0	0	0	0	0	0	0	0	0	0	0	0	0	0	0	0	0	0	0	0	0	0	0	0	0	0	0
	0	0	0	0	0	0	0	0	0	0	0	0	0	0	0	0	0	0	0	0	0	0	0	0	0	0	0	0	0	0	0	0	0	0	0	0	0	0	0	0	0	0	0	0	0	0	0	0	0
	0	0	0	0	0	0	0	0	0	0	0	0	0	0	0	0	0	0	0	0	0	0	0	0	0	0	0	0	0	0	0	0	0	0	0	0	0	0	0	0	0	0	0	0	0	0	0	0	0
	0	0	0	0	0	0	0	0	0	0	0	0	0	0	0	0	0	0	0	0	0	0	0	0	0	0	0	0	0	0	0	0	0	0	0	0	0	0	0	0	0	0	0	0	0	0	0	0	0
	0	0	0	0	0	0	0	0	0	0	0	0	0	0	0	0	0	0	0	0	0	0	0	0	0	0	0	0	0	0	0	0	0	0	0	0	0	0	0	0	0	0	0	0	0	0	0	0	0
	0	0	0	0	0	0	0	0	0	0	0	0	0	0	0	0	0	0	0	0	0	0	0	0	0	0	0	0	0	0	0	0	0	0	0	0	0	0	0	0	0	0	0	0	0	0	0	0	0
	0	0	0	0	0	0	0	0	0	0	0	0	0	0	0	0	0	0	0	0	0	0	0	0	0	0	0	0	0	0	0	0	0	0	0	0	0	0	0	0	0	0	0	0	0	0	0	0	0
	0	0	0	0	0	0	0	0	0	0	0	0	0	0	0	0	0	0	0	0	0	0	0	0	0	0	0	0	0	0	0	0	0	0	0	0	0	0	0	0	0	0	0	0	0	0	0	0	0
	0	0	0	0	0	0	0	0	0	0	0	0	0	0	0	0	0	0	0	0	0	0	0	0	0	0	0	0	0	0	0	0	0	0	0	0	0	0	0	0	0	0	0	0	0	0	0	0	0
	0	0	0	0	0	0	0	0	0	0	0	0	0	0	0	0	0	0	0	0	0	0	0	0	0	0	0	0	0	0	0	0	0	0	0	0	0	0	0	0	0	0	0	0	0	0	0	0	0
	0	0	0	0	0	0	0	0	0	0	0	0	0	0	0	0	0	0	0	0	0	0	0	0	0	0	0	0	0	0	0	0	0	0	0	0	0	0	0	0	0	0	0	0	0	0	0	0	0
	0	0	0	0	0	0	0	0	0	0	0	0	0	0	0	0	0	0	0	0	0	0	0	0	0	0	0	0	0	0	0	0	0	0	0	0	0	0	0	0	0	0	0	0	0	0	0	0	0
	0	0	0	0	0	0	0	0	0	0	0	0	0	0	0	0	0	0	0	0	0	0	0	0	0	0	0	0	0	0	0	0	0	0	0	0	0	0	0	0	0	0	0	0	0	0	0	0	0
	0	0	0	0	0	0	0	0	0	0	0	0	0	0	0	0	0	0	0	0	0	0	0	0	0	0	0	0	0	0	0	0	0	0	0	0	0	0	0	0	0	0	0	0	0	0	0	0	0
	0	0	0	0	0	0	0	0	0	0	0	0	0	0	0	0	0	0	0	0	0	0	0	0	0	0	0	0	0	0	0	0	0	0	0	0	0	0	0	0	0	0	0	0	0	0	0	0	0
	0	0	0	0	0	0	0	0	0	0	0	0	0	0	0	0	0	0	0	0	0	0	0	0	0	0	0	0	0	0	0	0	0	0	0	0	0	0	0	0	0	0	0	0	0	0	0	0	0
	0	0	0	0	0	0	0	0	0	0	0	0	0	0	0	0	0	0	0	0	0	0	0	0	0	0	0	0	0	0	0	0	0	0	0	0	0	0	0	0	0	0	0	0	0	0	0	0	0
magnitude of vector (vector length)	0.128437	0.0315587	0.50008	0.250416	1	0.0774823	0.500085	0.500085	0.500085	0.0171269	0.266863	0.0581981	0.50008	0.105242	0.0903207	0.0588949	0.019018	0.0655543	1	0.257167	0.150806	0.500085	0.500615	1	0.500085	0.0242778	0.0186791	0.500085	0.0666197	0.0191476	0.23171	0.170168	0.235796	0.13923	0.140176	0.109923	0.138574	0.2198	0.26955	0.14349	0.138813	0.18447	0.0772519	0.025706	0.0195169	0.500029	0.117923	0.0239507	0.0655543
similarity score	T93	PW22	PW13	T138	T130	UC14	T80	T24A	T154	T36	T67	T39	T146	UC03	R07	T74	T108	T135	T124	T148	T147	T155	PW08	PW02	T13B	T33	PW14	PW19	CIR15	UC21	UC04	R13B	UC06	UC17	UC13	R26	PM32	R5	PM26	UC24	PW24	R19B	PM24	T69	T152	T149	T11B	PW18	T141
T93		0.138603	0.0316924	0.0331388	0.0304137	0.0344857	0.0317378	0.0317378	0.0317378	0.678873	0.459865	0.203423	0.0316924	0.985623	0.994722	0.0127804	0.639407	0.205872	0.0304137	0.476395	0.770917	0.0317378	0.0303763	0.0304137	0.0317378	0.621364	0.244321	0.0317378	0.954166	0.638779	0.479482	0.98899	0.499306	0.839408	0.970557	0.988748	0.947706	0.433362	0.49409	0.952033	0.805536	0.671329	0.920558	0.579909	0.819261	0.0304119	0.695936	0.252554	0.205872
PW22			0.990061	0.988573	0.990219	0.798746	0.99005	0.99005	0.99005	0.130824	0.102106	0.16379	0.990061	0.137421	0.195426	0.131354	0.0796798	0.971483	0.990219	0.0530206	0.109954	0.99005	0.989002	0.990219	0.99005	0.393203	0.861202	0.99005	0.152597	0.0917662	0.0465861	0.118852	0.0530925	0.090869	0.0938473	0.107939	0.091069	0.0431987	0.051253	0.0887962	0.107954	0.0763096	0.0940894	0.145648	0.184469	0.990161	0.0929193	0.684243	0.971483
PW13				0.998868	0.999841	0.808975	1	1	1	0.0570101	0.0585414	0.137078	1	0.0371109	0.0864836	0.134799	0.0200791	0.955772	0.999841	0.0082346	0.00756772	1	0.998612	0.999841	1	0.328535	0.845187	1	0.0586257	0.0335128	0.000925782	0.0124446	0.00049991	0.00162233	0.00253094	0.00583764	0.00432172	0.00111057	0.00090559	0.00462983	0.00703399	0.00542772	0.00631964	0.0823801	0.108504	0.999783	0.00828001	0.652278	0.955772
T138					0.998338	0.816554	0.998881	0.998881	0.998881	0.0569244	0.0584534	0.147061	0.998868	0.0370551	0.0863536	0.141821	0.0284809	0.957262	0.998338	0.0089684	0.00882878	0.998881	0.997111	0.998338	0.998881	0.335945	0.85419	0.998881	0.0585376	0.0427932	0.00169545	0.0135535	0.00192382	0.00299813	0.00344617	0.00745421	0.00524489	0.0011089	0.000904229	0.00951704	0.00702342	0.0101972	0.00631014	0.0897211	0.118173	0.99828	0.00826757	0.651298	0.957262
T130						0.806635	0.999829	0.999829	0.999829	0.0570191	0.0585507	0.13424	0.999841	0.0371168	0.0864973	0.132651	0.0128373	0.953409	1	0.00759478	0.00647561	0.999829	0.998771	1	0.999829	0.321796	0.836494	0.999829	0.058635	0.0255009	0.000263412	0.0114776	8.08898e-06	0.000438377	0.00174168	0.00444203	0.00352362	0.00111074	0.000905734	0.00042536	0.00703511	0.00132347	0.00632064	0.0759792	0.100073	0.999942	0.00828133	0.652382	0.953409
UC14							0.809054	0.809054	0.809054	0.0459937	0.0486331	0.560324	0.808975	0.0299397	0.0697718	0.54188	0.0665267	0.788554	0.806635	0.012554	0.0137001	0.809054	0.805644	0.806635	0.809054	0.312226	0.743182	0.809054	0.0472971	0.0827294	0.00534911	0.0167704	0.00657447	0.00953507	0.00752732	0.0144108	0.00903547	0.000895964	0.00610525	0.0329469	0.00567477	0.0328953	0.0238519	0.111016	0.146221	0.807338	0.00668001	0.526234	0.788554
T80								1	1	0.0570094	0.0585407	0.137178	1	0.0371104	0.0864826	0.134875	0.0203375	0.95585	0.999829	0.00825739	0.00760665	1	0.9986	0.999829	1	0.328774	0.845492	1	0.058625	0.0337986	0.000949419	0.012479	0.000517462	0.00166458	0.0025591	0.00588742	0.00435018	0.00111055	0.000905579	0.00477988	0.00703391	0.00557418	0.00631956	0.0826081	0.108804	0.999771	0.00827991	0.65227	0.95585
T24A									1	0.0570094	0.0585407	0.137178	1	0.0371104	0.0864826	0.134875	0.0203375	0.95585	0.999829	0.00825739	0.00760665	1	0.9986	0.999829	1	0.328774	0.845492	1	0.058625	0.0337986	0.000949419	0.012479	0.000517462	0.00166458	0.0025591	0.00588742	0.00435018	0.00111055	0.000905579	0.00477988	0.00703391	0.00557418	0.00631956	0.0826081	0.108804	0.999771	0.00827991	0.65227	0.95585
T154										0.0570094	0.0585407	0.137178	1	0.0371104	0.0864826	0.134875	0.0203375	0.95585	0.999829	0.00825739	0.00760665	1	0.9986	0.999829	1	0.328774	0.845492	1	0.058625	0.0337986	0.000949419	0.012479	0.000517462	0.00166458	0.0025591	0.00588742	0.00435018	0.00111055	0.000905579	0.00477988	0.00703391	0.00557418	0.00631956	0.0826081	0.108804	0.999771	0.00827991	0.65227	0.95585
T36											0.705047	0.13799	0.0570101	0.671698	0.681589	0.00756367	0.898367	0.170073	0.0570191	0.72233	0.527618	0.0570094	0.056949	0.0570191	0.0570094	0.419923	0.173333	0.0570094	0.650462	0.893013	0.766122	0.671549	0.774598	0.635194	0.657831	0.753535	0.641298	0.760968	0.720346	0.634575	0.549204	0.941211	0.624832	0.383595	0.538585	0.0570158	0.476319	0.20122	0.170073
T67												0.0458193	0.0585414	0.494955	0.461769	0.00776684	0.632684	0.0895226	0.0585507	0.985546	0.383847	0.0585407	0.0584787	0.0585507	0.0585407	0.099736	0.123533	0.0585407	0.539501	0.629148	0.938925	0.454533	0.909969	0.464439	0.50372	0.541991	0.497369	0.937439	0.971794	0.479218	0.369647	0.678713	0.465601	0.0808487	0.366352	0.0587649	0.404111	0.109638	0.0895226
T39													0.137078	0.164584	0.19916	0.591253	0.184176	0.230713	0.13424	0.0453152	0.198935	0.137178	0.134075	0.13424	0.137178	0.280432	0.243721	0.137178	0.14794	0.192019	0.0541005	0.196321	0.0868737	0.154922	0.153312	0.179039	0.133134	0.0525675	0.0572188	0.175724	0.156345	0.157621	0.134994	0.234253	0.237115	0.134232	0.143991	0.15194	0.230713
T146														0.0371109	0.0864836	0.134799	0.0200791	0.955772	0.999841	0.0082346	0.00756772	1	0.998612	0.999841	1	0.328535	0.845187	1	0.0586257	0.0335128	0.000925782	0.0124446	0.00049991	0.00162233	0.00253094	0.00583764	0.00432172	0.00111057	0.00090559	0.00462983	0.00703399	0.00542772	0.00631964	0.0823801	0.108504	0.999783	0.00828001	0.652278	0.955772
UC03															0.984476	0.00492359	0.603477	0.17708	0.0371168	0.510133	0.725843	0.0371104	0.0370711	0.0371168	0.0371104	0.543224	0.201126	0.0371104	0.973195	0.599865	0.502768	0.975842	0.506092	0.833325	0.985801	0.983422	0.968262	0.451586	0.52234	0.954537	0.791606	0.651566	0.937987	0.504583	0.806343	0.0371146	0.681597	0.221976	0.17708
R07																0.011474	0.610482	0.248971	0.0864973	0.468759	0.774802	0.0864826	0.086391	0.0864973	0.0864826	0.620225	0.257821	0.0864826	0.951323	0.607453	0.474088	0.983936	0.497036	0.837198	0.961629	0.982499	0.940447	0.430599	0.49172	0.928516	0.808097	0.654897	0.915469	0.566049	0.789389	0.0864923	0.695851	0.304705	0.248971
T74																	0.0510627	0.143607	0.132651	0.00537549	0.00830771	0.134875	0.143587	0.132651	0.134875	0.0889558	0.171099	0.134875	0.00777802	0.0580042	0.0285272	0.0407741	0.0935313	0.00812619	0.005611	0.0101038	0.0460041	0.000147342	0.011072	0.0287064	0.000933218	0.0281436	0.000838442	0.0537771	0.0708306	0.132644	0.0482143	0.0865394	0.143607
T108																		0.173676	0.0128373	0.664799	0.499782	0.0203375	0.0128215	0.0128373	0.0203375	0.52031	0.324737	0.0203375	0.583524	0.985665	0.705007	0.626378	0.713057	0.598962	0.617537	0.710213	0.602871	0.685257	0.648682	0.674195	0.494321	0.94098	0.562457	0.488476	0.673408	0.0128366	0.428637	0.156087	0.173676
T135																			0.953409	0.046518	0.181932	0.95585	0.952237	0.953409	0.95585	0.516908	0.913542	0.95585	0.180254	0.191145	0.0481998	0.183794	0.0742624	0.137815	0.137502	0.162549	0.121074	0.0475953	0.0515536	0.156045	0.14467	0.140731	0.125118	0.27087	0.293358	0.953353	0.134742	0.679128	1
T124																				0.00759478	0.00647561	0.999829	0.998771	1	0.999829	0.321796	0.836494	0.999829	0.058635	0.0255009	0.000263412	0.0114776	8.08898e-06	0.000438377	0.00174168	0.00444203	0.00352362	0.00111074	0.000905734	0.00042536	0.00703511	0.00132347	0.00632064	0.0759792	0.100073	0.999942	0.00828133	0.652382	0.953409
T148																					0.380643	0.00825739	0.00758545	0.00759478	0.00825739	0.0945941	0.101001	0.00825739	0.555399	0.66205	0.962868	0.47125	0.92698	0.475371	0.521196	0.557023	0.516356	0.959572	0.973164	0.508856	0.38174	0.7067	0.486102	0.0876073	0.390458	0.00782011	0.410051	0.0536028	0.046518
T147																						0.00760665	0.00646765	0.00647561	0.00760665	0.502635	0.210662	0.00760665	0.711635	0.499302	0.375802	0.762647	0.486337	0.918696	0.727268	0.751147	0.668002	0.351288	0.44162	0.708427	0.913118	0.523054	0.725607	0.473233	0.632712	0.00647524	0.935548	0.591097	0.181932
T155																							0.9986	0.999829	1	0.328774	0.845492	1	0.058625	0.0337986	0.000949419	0.012479	0.000517462	0.00166458	0.0025591	0.00588742	0.00435018	0.00111055	0.000905579	0.00477988	0.00703391	0.00557418	0.00631956	0.0826081	0.108804	0.999771	0.00827991	0.65227	0.95585
PW08																								0.998771	0.9986	0.3214	0.835466	0.9986	0.0585629	0.0254695	0.00557177	0.0186921	0.00278015	0.000437838	0.00173954	0.00443657	0.012396	0.00110938	0.0033293	0.000424838	0.00702646	0.00132184	0.00631287	0.0758858	0.0999503	0.998713	0.0187023	0.65158	0.952237
PW02																									0.999829	0.321796	0.836494	0.999829	0.058635	0.0255009	0.000263412	0.0114776	8.08898e-06	0.000438377	0.00174168	0.00444203	0.00352362	0.00111074	0.000905734	0.00042536	0.00703511	0.00132347	0.00632064	0.0759792	0.100073	0.999942	0.00828133	0.652382	0.953409
T13B																										0.328774	0.845492	1	0.058625	0.0337986	0.000949419	0.012479	0.000517462	0.00166458	0.0025591	0.00588742	0.00435018	0.00111055	0.000905579	0.00477988	0.00703391	0.00557418	0.00631956	0.0826081	0.108804	0.999771	0.00827991	0.65227	0.95585
T33																											0.58342	0.328774	0.541009	0.538411	0.179952	0.603169	0.235531	0.497007	0.517559	0.586032	0.493617	0.158133	0.117545	0.568354	0.482051	0.459474	0.483984	0.871091	0.672136	0.321777	0.35276	0.443228	0.516908
PW14																												0.845492	0.208767	0.355975	0.0968547	0.218063	0.103331	0.185988	0.178992	0.217366	0.17306	0.0720557	0.0858351	0.266249	0.176505	0.241627	0.153678	0.360336	0.462159	0.836446	0.150061	0.610324	0.913542
PW19																													0.058625	0.0337986	0.000949419	0.012479	0.000517462	0.00166458	0.0025591	0.00588742	0.00435018	0.00111055	0.000905579	0.00477988	0.00703391	0.00557418	0.00631956	0.0826081	0.108804	0.999771	0.00827991	0.65227	0.95585
CIR15																														0.580322	0.517122	0.944274	0.511059	0.811719	0.968185	0.956638	0.954029	0.465913	0.560983	0.93832	0.76273	0.632748	0.918491	0.497586	0.755352	0.0586316	0.689935	0.211811	0.180254
UC21																															0.701947	0.624784	0.705238	0.597968	0.608247	0.709065	0.593644	0.680633	0.644302	0.673485	0.491065	0.945218	0.55873	0.502684	0.691919	0.0254994	0.425841	0.163348	0.191145
UC04																																0.490043	0.970944	0.501885	0.514603	0.561261	0.524223	0.988646	0.941048	0.504565	0.417069	0.74265	0.487675	0.169894	0.392828	0.000263397	0.41318	0.0973714	0.0481998
R13B																																	0.502389	0.830533	0.960824	0.978219	0.964255	0.429345	0.49665	0.939245	0.797977	0.661207	0.911952	0.567041	0.8018	0.011477	0.720051	0.238054	0.183794
UC06																																		0.575382	0.52074	0.570959	0.507617	0.971087	0.920647	0.50832	0.500709	0.743505	0.501575	0.235704	0.404424	8.08851e-06	0.498469	0.20992	0.0742624
UC17																																			0.86592	0.847556	0.80796	0.455804	0.514904	0.849382	0.966276	0.629709	0.866735	0.469293	0.688275	0.000438351	0.917993	0.515735	0.137815
UC13																																				0.973885	0.973417	0.45837	0.531668	0.977315	0.817973	0.649392	0.954695	0.488407	0.782366	0.00174158	0.712702	0.217624	0.137502
R26																																					0.956716	0.514614	0.568953	0.956259	0.795339	0.744816	0.923626	0.55246	0.811064	0.00444177	0.685703	0.231507	0.162549
PM32																																						0.448825	0.528028	0.956915	0.749104	0.634479	0.923691	0.487954	0.764732	0.00352341	0.68106	0.173143	0.121074
R5																																							0.935096	0.442194	0.369593	0.723982	0.43319	0.149093	0.341122	0.00111068	0.35976	0.0927068	0.0475953
PM26																																								0.508684	0.423394	0.695531	0.512254	0.110807	0.388896	0.00173851	0.469039	0.102739	0.0515536
UC24																																									0.790858	0.682404	0.926521	0.57154	0.847476	0.000425336	0.687027	0.202884	0.156045
PW24																																										0.538952	0.833496	0.453665	0.634458	0.0070347	0.914566	0.54638	0.14467
R19B																																											0.607043	0.495795	0.624304	0.00132339	0.463634	0.152595	0.140731
PM24																																												0.455653	0.72492	0.00922623	0.725798	0.267416	0.125118
T69																																													0.611981	0.0759748	0.331273	0.2699	0.27087
T152																																														0.100067	0.548302	0.248421	0.293358
T149																																															0.00828085	0.652344	0.953353
T11B																																																0.561434	0.134742
PW18																																																	0.679128
T141
T132
T164
C7
PM31
UC19
PM35
T41
UC18
T137
R14A
[truncated: 22 more columns]

## Sheet: all pairs of - and - reports
feature terms at level 4 of SNOMED-CT
Case ID	T17A	T08	T07	T19A	T06	T02	T160	T134	T20A	PM09	PW16	T161	PM12	T8	PW04	T157	T20B	T121	T139	T139	T129	T35	T46	T78	T66	T17B	T91	T58	T47	T48	T97	T90	T96	T95	PM05	T09	T49	PW17	R22B	T123	T7	T24B	T150	T56	T156	T25A	PW09	T04	PM06
?/HCC	(-)	(-)	(-)	(-)	(-)	(-)	(-)	(-)	(-)	(-)	(-)	(-)	(-)	(-)	(-)	(-)	(-)	(-)	(-)	(-)	(-)	(-)	(-)	(-)	(-)	(-)	(-)	(-)	(-)	(-)	(-)	(-)	(-)	(-)	(-)	(-)	(-)	(-)	(-)	(-)	(-)	(-)	(-)	(-)	(-)	(-)	(-)	(-)	(-)
Abdominal organ finding	0	0	0	0	0	0	0	0	0	0	0	0	0	0	0	0.00425941	0	0	0.0417021	0	0	0	0	0	0	0	0	0	0	0	0	0	0	0	0	0	0	0	0	0	0	0	0	0.00425941	0	0.00255496	0	0	0
Atrophy of liver	0	0	0	0	0	0	0	0	0	0	0	0	0	0	0	0	0	0	0	0	0	0	0	0	0	0	0	0	0	0	0	0	0	0	0	0	0	0	0	0	0	0	0	0	0	0	0	0	0
Blood vessel finding	0	0	0	0	0	0	0	0	0	0	0	0	0	0	0	0	0	0	0.0417021	0	0	0	0	0	0	0	0	0	0	0	0	0	0	0	0	0	0	0	0	0	0	0	0	0	0	0	0	0	0
Disorder of body cavity	0	0	0	0	0	0.0107192	0	0	0	0	0	0	0	0	0	0.00567922	0	0.0107192	0.0521277	0	0	0	0.0107192	0	0	0	0	0	0	0	0	0	0	0	0	0.0107192	0	0	0	0	0	0	0	0.00567922	0	0.00255496	0	0	0
Disorder of body system	0	0	0	0	0	0.00714615	0	0	0	0	0	0	0	0	0	0.00340753	0	0.00714615	0.0521277	0	0	0	0.00714615	0	0	0	0	0	0	0	0	0	0	0	0	0.00714615	0	0	0	0	0	0	0	0.00340753	0	0.00153297	0	0	0
Disorder of cardiovascular system	0	0	0	0	0	0	0	0	0	0	0	0	0	0	0	0	0	0	0.0417021	0	0	0	0	0	0	0	0	0	0	0	0	0	0	0	0	0	0	0	0	0	0	0	0	0	0	0	0	0	0
Disorder of digestive system	0	0	0	0	0	0.00857538	0	0	0	0	0	0	0	0	0	0	0	0.00857538	0	0	0	0	0.00857538	0	0	0	0	0	0	0	0	0	0	0	0	0.00857538	0	0	0	0	0	0	0	0.00425941	0	0	0	0	0
Disorder of soft tissue	0	0	0	0	0	0	0	0	0	0	0	0	0	0	0	0	0	0	0.0417021	0	0	0	0	0	0	0	0	0	0	0	0	0	0	0	0	0	0	0	0	0	0	0	0	0	0	0	0	0	0
Disorder of trunk	0	0	0	0	0	0.00714615	0	0	0	0	0	0	0	0	0	0.00340753	0	0.00714615	0.0695035	0	0	0	0.00714615	0	0	0	0	0	0	0	0	0	0	0	0	0.00714615	0	0	0	0	0	0	0	0.00340753	0	0.00153297	0	0	0
Finding of trunk structure	0	0	0	0	0	0.00612527	0	0	0	0	0	0	0	0	0	0.00340753	0	0.00612527	0.0521277	0	0	0	0.00612527	0	0	0	0	0	0	0	0	0	0	0	0	0.00612527	0	0	0	0	0	0	0	0.00340753	0	0.00127748	0	0	0
Liver finding	0	0	0	0	0	0	0	0	0	0	0	0	0	0	0	0.00567922	0	0	0.0521277	0	0	0	0	0	0	0	0	0	0	0	0	0	0	0	0	0	0	0	0	0	0	0	0	0.00567922	0	0	0	0	0
Radiologic finding	0	0	0	0	0	0	0	0	0	0	0	0	0	0	0	0.00462012	0	0.00997974	0	0.00772186	0	0	0	0	0	0	0	0	0	0	0	0	0	0	0	0	0	0	0	0	0	0	0	0	0	0	0	0	0
Cyst of abdomen	0	0	0	0	0	0	0	0	0	0	0	0	0	0	0	0.00851882	0	0	0	0	0	0	0	0	0	0	0	0	0	0	0	0	0	0	0	0	0	0	0	0	0	0	0	0.00851882	0	0	0	0	0
Mass of body region	0	0	0	0	0	0	0	0	0	0	0	0	0	0	0	0.00340753	0	0	0	0	0	0	0	0	0	0	0	0	0	0	0	0	0	0	0	0	0	0	0	0	0	0	0	0.00340753	0	0	0	0	0
Mass of digestive structure	0	0	0	0	0	0	0	0	0	0	0	0	0	0	0	0.00851882	0	0	0	0	0	0	0	0	0	0	0	0	0	0	0	0	0	0	0	0	0	0	0	0	0	0	0	0.00851882	0	0	0	0	0
Neoplastic disease	0	0	0	0	0	0	0	0	0	0	0	0	0	0	0	0	0	0.00694444	0	0	0	0	0	0	0	0	0	0	0	0	0	0	0	0	0	0	0	0	0	0	0	0	0	0	0	0	0	0	0
Growth alteration	0	0	0	0	0	0	0	0	0	0	0	0	0	0	0	0	0	0	0	0	0	0	0	0	0	0	0	0	0	0	0	0	0	0	0	0	0	0	0	0	0	0	0	0	0	0	0	0	0
Imaging result abnormal	0	0	0	0	0	0	0	0	0	0	0	0	0	0	0	0	0	0	0	0.00620347	0	0	0	0	0	0	0	0	0	0	0	0	0	0	0	0	0	0	0	0	0	0	0	0	0	0	0	0	0
Mechanical abnormality	0	0	0	0	0	0	0	0	0	0	0	0	0	0	0	0	0	0	0	0	0	0	0	0	0	0	0	0	0	0	0	0	0	0	0	0	0	0	0	0	0	0	0	0	0	0	0	0	0
Steatosis of liver	0	0	0	0	0	0	0	0	0	0	0	0	0	0	0	0	0	0	0	0	0	0	0	0	0	0	0	0	0	0	0	0	0	0	0	0	0	0	0	0	0	0	0	0	0	0	0	0	0
Finding of biliary tract	0	0	0	0	0	0.0107192	0	0	0	0	0	0	0	0	0	0	0	0.0107192	0	0	0	0	0.0107192	0	0	0	0	0	0	0	0	0	0	0	0	0.0107192	0	0	0	0	0	0	0	0	0	0	0	0	0
Hemorrhage into peritoneal cavity	0	0	0	0	0	0	0	0	0	0	0	0	0	0	0	0	0	0	0	0	0	0	0	0	0	0	0	0	0	0	0	0	0	0	0	0	0	0	0	0	0	0	0	0	0	0	0	0	0
Disorder of connective tissue	0	0	0	0	0	0	0	0	0	0	0	0	0	0	0	0	0	0	0	0	0	0	0	0	0	0	0	0	0	0	0	0	0	0	0	0	0	0	0	0	0	0	0	0	0	0	0	0	0
Nontraumatic hemoperitoneum	0	0	0	0	0	0	0	0	0	0	0	0	0	0	0	0	0	0	0	0	0	0	0	0	0	0	0	0	0	0	0	0	0	0	0	0	0	0	0	0	0	0	0	0	0	0	0	0	0
Degenerative abnormality	0	0	0	0	0	0	0	0	0	0.0192157	0	0	0	0	0	0	0	0	0	0	0	0	0	0	0	0	0	0	0	0	0	0	0	0	0	0	0	0	0	0	0	0	0	0	0	0	0	0	0
Mass	0	0	0	0	0	0	0	0	0	0	0	0	0	0	0	0	0	0	0	0	0	0	0	0	0	0	0	0	0	0	0	0	0	0	0	0	0	0	0	0	0	0	0	0	0	0	0	0	0
Traumatic and/or non-traumatic injury of anatomical site	0	0	0	0	0	0	0	0	0	0	0	0	0	0	0	0	0	0	0	0	0	0	0	0	0	0	0	0	0	0	0	0	0	0	0	0	0	0	0	0	0	0	0	0	0	0	0	0	0
Abnormal radiologic density, diffuse	0	0	0	0	0	0	0	0	0	0	0	0	0	0	0	0	0	0	0	0	0	0	0	0	0	0	0	0	0	0	0	0	0	0	0	0	0	0	0	0	0	0	0	0	0	0	0	0	0
Imaging result abnormal	0	0	0	0	0	0	0	0	0	0	0	0	0	0	0	0	0	0.0107192	0	0	0	0	0	0	0	0	0	0	0	0	0	0	0	0	0	0	0	0	0	0	0	0	0	0	0	0	0	0	0
Abnormal radiologic density, irregular	0	0	0	0	0	0	0	0	0	0	0	0	0	0	0	0	0	0	0	0	0	0	0	0	0	0	0	0	0	0	0	0	0	0	0	0	0	0	0	0	0	0	0	0	0	0	0	0	0
Abnormal radiologic density, nodular	0	0	0	0	0	0	0	0	0	0	0	0	0	0	0	0	0	0.0428769	0	0	0	0	0	0	0	0	0	0	0	0	0	0	0	0	0	0	0	0	0	0	0	0	0	0	0	0	0	0	0
Abnormal radiologic density, small area	0	0	0	0	0	0	0	0	0	0	0	0	0	0	0	0	0	0	0	0	0	0	0	0	0	0	0	0	0	0	0	0	0	0	0	0	0	0	0	0	0	0	0	0	0	0	0	0	0
Multiple lesions	0	0	0	0	0	0	0	0	0	0	0	0	0	0	0	0	0	0	0	0	0	0	0	0	0	0	0	0	0	0	0	0	0	0	0	0	0	0	0	0	0	0	0	0	0	0	0	0	0
Finding of number of lesions	0	0	0	0	0	0	0	0	0	0	0	0	0	0	0	0	0	0	0	0	0	0	0	0	0	0	0	0	0	0	0	0	0	0	0	0	0	0	0	0	0	0	0	0	0	0	0	0	0
Heterotopia	0	0	0	0	0	0	0	0	0	0	0	0	0	0	0	0	0	0	0	0	0	0	0	0	0	0	0	0	0	0	0	0	0	0	0	0	0	0	0	0	0	0	0	0	0	0	0	0	0
Degenerative abnormality	0	0	0	0	0	0	0	0	0	0	0	0	0	0	0	0	0	0	0	0	0	0	0	0	0	0	0	0	0	0	0	0	0	0	0	0	0	0	0	0	0	0	0	0	0	0	0	0	0
constant	1	1	1	1	1	0.015625	1	1	1	0.5	1	1	1	1	1	0.000976562	1	0.000976562	0.00195312	0.25	1	1	0.015625	1	1	1	1	1	1	1	1	1	1	1	1	0.015625	1	1	1	1	1	1	1	0.000976562	1	0.03125	1	1	1
	0	0	0	0	0	0	0	0	0	0	0	0	0	0	0	0	0	0	0	0	0	0	0	0	0	0	0	0	0	0	0	0	0	0	0	0	0	0	0	0	0	0	0	0	0	0	0	0	0
	0	0	0	0	0	0	0	0	0	0	0	0	0	0	0	0	0	0	0	0	0	0	0	0	0	0	0	0	0	0	0	0	0	0	0	0	0	0	0	0	0	0	0	0	0	0	0	0	0
	0	0	0	0	0	0	0	0	0	0	0	0	0	0	0	0	0	0	0	0	0	0	0	0	0	0	0	0	0	0	0	0	0	0	0	0	0	0	0	0	0	0	0	0	0	0	0	0	0
	0	0	0	0	0	0	0	0	0	0	0	0	0	0	0	0	0	0	0	0	0	0	0	0	0	0	0	0	0	0	0	0	0	0	0	0	0	0	0	0	0	0	0	0	0	0	0	0	0
	0	0	0	0	0	0	0	0	0	0	0	0	0	0	0	0	0	0	0	0	0	0	0	0	0	0	0	0	0	0	0	0	0	0	0	0	0	0	0	0	0	0	0	0	0	0	0	0	0
	0	0	0	0	0	0	0	0	0	0	0	0	0	0	0	0	0	0	0	0	0	0	0	0	0	0	0	0	0	0	0	0	0	0	0	0	0	0	0	0	0	0	0	0	0	0	0	0	0
	0	0	0	0	0	0	0	0	0	0	0	0	0	0	0	0	0	0	0	0	0	0	0	0	0	0	0	0	0	0	0	0	0	0	0	0	0	0	0	0	0	0	0	0	0	0	0	0	0
	0	0	0	0	0	0	0	0	0	0	0	0	0	0	0	0	0	0	0	0	0	0	0	0	0	0	0	0	0	0	0	0	0	0	0	0	0	0	0	0	0	0	0	0	0	0	0	0	0
	0	0	0	0	0	0	0	0	0	0	0	0	0	0	0	0	0	0	0	0	0	0	0	0	0	0	0	0	0	0	0	0	0	0	0	0	0	0	0	0	0	0	0	0	0	0	0	0	0
	0	0	0	0	0	0	0	0	0	0	0	0	0	0	0	0	0	0	0	0	0	0	0	0	0	0	0	0	0	0	0	0	0	0	0	0	0	0	0	0	0	0	0	0	0	0	0	0	0
	0	0	0	0	0	0	0	0	0	0	0	0	0	0	0	0	0	0	0	0	0	0	0	0	0	0	0	0	0	0	0	0	0	0	0	0	0	0	0	0	0	0	0	0	0	0	0	0	0
	0	0	0	0	0	0	0	0	0	0	0	0	0	0	0	0	0	0	0	0	0	0	0	0	0	0	0	0	0	0	0	0	0	0	0	0	0	0	0	0	0	0	0	0	0	0	0	0	0
	0	0	0	0	0	0	0	0	0	0	0	0	0	0	0	0	0	0	0	0	0	0	0	0	0	0	0	0	0	0	0	0	0	0	0	0	0	0	0	0	0	0	0	0	0	0	0	0	0
	0	0	0	0	0	0	0	0	0	0	0	0	0	0	0	0	0	0	0	0	0	0	0	0	0	0	0	0	0	0	0	0	0	0	0	0	0	0	0	0	0	0	0	0	0	0	0	0	0
	0	0	0	0	0	0	0	0	0	0	0	0	0	0	0	0	0	0	0	0	0	0	0	0	0	0	0	0	0	0	0	0	0	0	0	0	0	0	0	0	0	0	0	0	0	0	0	0	0
	0	0	0	0	0	0	0	0	0	0	0	0	0	0	0	0	0	0	0	0	0	0	0	0	0	0	0	0	0	0	0	0	0	0	0	0	0	0	0	0	0	0	0	0	0	0	0	0	0
	0	0	0	0	0	0	0	0	0	0	0	0	0	0	0	0	0	0	0	0	0	0	0	0	0	0	0	0	0	0	0	0	0	0	0	0	0	0	0	0	0	0	0	0	0	0	0	0	0
	0	0	0	0	0	0	0	0	0	0	0	0	0	0	0	0	0	0	0	0	0	0	0	0	0	0	0	0	0	0	0	0	0	0	0	0	0	0	0	0	0	0	0	0	0	0	0	0	0
	0	0	0	0	0	0	0	0	0	0	0	0	0	0	0	0	0	0	0	0	0	0	0	0	0	0	0	0	0	0	0	0	0	0	0	0	0	0	0	0	0	0	0	0	0	0	0	0	0
	0	0	0	0	0	0	0	0	0	0	0	0	0	0	0	0	0	0	0	0	0	0	0	0	0	0	0	0	0	0	0	0	0	0	0	0	0	0	0	0	0	0	0	0	0	0	0	0	0
	0	0	0	0	0	0	0	0	0	0	0	0	0	0	0	0	0	0	0	0	0	0	0	0	0	0	0	0	0	0	0	0	0	0	0	0	0	0	0	0	0	0	0	0	0	0	0	0	0
	0	0	0	0	0	0	0	0	0	0	0	0	0	0	0	0	0	0	0	0	0	0	0	0	0	0	0	0	0	0	0	0	0	0	0	0	0	0	0	0	0	0	0	0	0	0	0	0	0
magnitude of vector (vector length)	1	1	1	1	1	0.0262133	1	1	1	0.500369	1	1	1	1	1	0.0172202	1	0.050449	0.150532	0.250196	1	1	0.0262133	1	1	1	1	1	1	1	1	1	1	1	1	0.0262133	1	1	1	1	1	1	1	0.0171269	1	0.0315587	1	1	1
similarity score	T17A	T08	T07	T19A	T06	T02	T160	T134	T20A	PM09	PW16	T161	PM12	T8	PW04	T157	T20B	T121	T139	T139	T129	T35	T46	T78	T66	T17B	T91	T58	T47	T48	T97	T90	T96	T95	PM05	T09	T49	PW17	R22B	T123	T7	T24B	T150	T56	T156	T25A	PW09	T04	PM06
T17A		1	1	1	1	0.596072	1	1	1	0.999262	1	1	1	1	1	0.0567104	1	0.0193574	0.0129748	0.999216	1	1	0.596072	1	1	1	1	1	1	1	1	1	1	1	1	0.596072	1	1	1	1	1	1	1	0.0570191	1	0.990219	1	1	1
T08			1	1	1	0.596072	1	1	1	0.999262	1	1	1	1	1	0.0567104	1	0.0193574	0.0129748	0.999216	1	1	0.596072	1	1	1	1	1	1	1	1	1	1	1	1	0.596072	1	1	1	1	1	1	1	0.0570191	1	0.990219	1	1	1
T07				1	1	0.596072	1	1	1	0.999262	1	1	1	1	1	0.0567104	1	0.0193574	0.0129748	0.999216	1	1	0.596072	1	1	1	1	1	1	1	1	1	1	1	1	0.596072	1	1	1	1	1	1	1	0.0570191	1	0.990219	1	1	1
T19A					1	0.596072	1	1	1	0.999262	1	1	1	1	1	0.0567104	1	0.0193574	0.0129748	0.999216	1	1	0.596072	1	1	1	1	1	1	1	1	1	1	1	1	0.596072	1	1	1	1	1	1	1	0.0570191	1	0.990219	1	1	1
T06						0.596072	1	1	1	0.999262	1	1	1	1	1	0.0567104	1	0.0193574	0.0129748	0.999216	1	1	0.596072	1	1	1	1	1	1	1	1	1	1	1	1	0.596072	1	1	1	1	1	1	1	0.0570191	1	0.990219	1	1	1
T02							0.596072	0.596072	0.596072	0.595633	0.596072	0.596072	0.596072	0.596072	0.596072	0.322796	0.596072	0.346523	0.450533	0.595605	0.596072	0.596072	1	0.596072	0.596072	0.596072	0.596072	0.596072	0.596072	0.596072	0.596072	0.596072	0.596072	0.596072	0.596072	1	0.596072	0.596072	0.596072	0.596072	0.596072	0.596072	0.596072	0.405912	0.596072	0.659292	0.596072	0.596072	0.596072
T160								1	1	0.999262	1	1	1	1	1	0.0567104	1	0.0193574	0.0129748	0.999216	1	1	0.596072	1	1	1	1	1	1	1	1	1	1	1	1	0.596072	1	1	1	1	1	1	1	0.0570191	1	0.990219	1	1	1
T134									1	0.999262	1	1	1	1	1	0.0567104	1	0.0193574	0.0129748	0.999216	1	1	0.596072	1	1	1	1	1	1	1	1	1	1	1	1	0.596072	1	1	1	1	1	1	1	0.0570191	1	0.990219	1	1	1
T20A										0.999262	1	1	1	1	1	0.0567104	1	0.0193574	0.0129748	0.999216	1	1	0.596072	1	1	1	1	1	1	1	1	1	1	1	1	0.596072	1	1	1	1	1	1	1	0.0570191	1	0.990219	1	1	1
PM09											0.999262	0.999262	0.999262	0.999262	0.999262	0.0566685	0.999262	0.0193431	0.0129652	0.998479	0.999262	0.999262	0.595633	0.999262	0.999262	0.999262	0.999262	0.999262	0.999262	0.999262	0.999262	0.999262	0.999262	0.999262	0.999262	0.595633	0.999262	0.999262	0.999262	0.999262	0.999262	0.999262	0.999262	0.0569771	0.999262	0.989488	0.999262	0.999262	0.999262
PW16												1	1	1	1	0.0567104	1	0.0193574	0.0129748	0.999216	1	1	0.596072	1	1	1	1	1	1	1	1	1	1	1	1	0.596072	1	1	1	1	1	1	1	0.0570191	1	0.990219	1	1	1
T161													1	1	1	0.0567104	1	0.0193574	0.0129748	0.999216	1	1	0.596072	1	1	1	1	1	1	1	1	1	1	1	1	0.596072	1	1	1	1	1	1	1	0.0570191	1	0.990219	1	1	1
PM12														1	1	0.0567104	1	0.0193574	0.0129748	0.999216	1	1	0.596072	1	1	1	1	1	1	1	1	1	1	1	1	0.596072	1	1	1	1	1	1	1	0.0570191	1	0.990219	1	1	1
T8															1	0.0567104	1	0.0193574	0.0129748	0.999216	1	1	0.596072	1	1	1	1	1	1	1	1	1	1	1	1	0.596072	1	1	1	1	1	1	1	0.0570191	1	0.990219	1	1	1
PW04																0.0567104	1	0.0193574	0.0129748	0.999216	1	1	0.596072	1	1	1	1	1	1	1	1	1	1	1	1	0.596072	1	1	1	1	1	1	1	0.0570191	1	0.990219	1	1	1
T157																	0.0567104	0.204332	0.526084	0.0649464	0.0567104	0.0567104	0.322796	0.0567104	0.0567104	0.0567104	0.0567104	0.0567104	0.0567104	0.0567104	0.0567104	0.0567104	0.0567104	0.0567104	0.0567104	0.322796	0.0567104	0.0567104	0.0567104	0.0567104	0.0567104	0.0567104	0.0567104	0.93307	0.0567104	0.130115	0.0567104	0.0567104	0.0567104
T20B																		0.0193574	0.0129748	0.999216	1	1	0.596072	1	1	1	1	1	1	1	1	1	1	1	1	0.596072	1	1	1	1	1	1	1	0.0570191	1	0.990219	1	1	1
T121																			0.230329	0.0254476	0.0193574	0.0193574	0.346523	0.0193574	0.0193574	0.0193574	0.0193574	0.0193574	0.0193574	0.0193574	0.0193574	0.0193574	0.0193574	0.0193574	0.0193574	0.346523	0.0193574	0.0193574	0.0193574	0.0193574	0.0193574	0.0193574	0.0193574	0.194355	0.0193574	0.0550463	0.0193574	0.0193574	0.0193574
T139																				0.0129646	0.0129748	0.0129748	0.450533	0.0129748	0.0129748	0.0129748	0.0129748	0.0129748	0.0129748	0.0129748	0.0129748	0.0129748	0.0129748	0.0129748	0.0129748	0.450533	0.0129748	0.0129748	0.0129748	0.0129748	0.0129748	0.0129748	0.0129748	0.528948	0.0129748	0.116578	0.0129748	0.0129748	0.0129748
T139																					0.999216	0.999216	0.595605	0.999216	0.999216	0.999216	0.999216	0.999216	0.999216	0.999216	0.999216	0.999216	0.999216	0.999216	0.999216	0.595605	0.999216	0.999216	0.999216	0.999216	0.999216	0.999216	0.999216	0.0569744	0.999216	0.989443	0.999216	0.999216	0.999216
T129																						1	0.596072	1	1	1	1	1	1	1	1	1	1	1	1	0.596072	1	1	1	1	1	1	1	0.0570191	1	0.990219	1	1	1
T35																							0.596072	1	1	1	1	1	1	1	1	1	1	1	1	0.596072	1	1	1	1	1	1	1	0.0570191	1	0.990219	1	1	1
T46																								0.596072	0.596072	0.596072	0.596072	0.596072	0.596072	0.596072	0.596072	0.596072	0.596072	0.596072	0.596072	1	0.596072	0.596072	0.596072	0.596072	0.596072	0.596072	0.596072	0.405912	0.596072	0.659292	0.596072	0.596072	0.596072
T78																									1	1	1	1	1	1	1	1	1	1	1	0.596072	1	1	1	1	1	1	1	0.0570191	1	0.990219	1	1	1
T66																										1	1	1	1	1	1	1	1	1	1	0.596072	1	1	1	1	1	1	1	0.0570191	1	0.990219	1	1	1
T17B																											1	1	1	1	1	1	1	1	1	0.596072	1	1	1	1	1	1	1	0.0570191	1	0.990219	1	1	1
T91																												1	1	1	1	1	1	1	1	0.596072	1	1	1	1	1	1	1	0.0570191	1	0.990219	1	1	1
T58																													1	1	1	1	1	1	1	0.596072	1	1	1	1	1	1	1	0.0570191	1	0.990219	1	1	1
T47																														1	1	1	1	1	1	0.596072	1	1	1	1	1	1	1	0.0570191	1	0.990219	1	1	1
T48																															1	1	1	1	1	0.596072	1	1	1	1	1	1	1	0.0570191	1	0.990219	1	1	1
T97																																1	1	1	1	0.596072	1	1	1	1	1	1	1	0.0570191	1	0.990219	1	1	1
T90																																	1	1	1	0.596072	1	1	1	1	1	1	1	0.0570191	1	0.990219	1	1	1
T96																																		1	1	0.596072	1	1	1	1	1	1	1	0.0570191	1	0.990219	1	1	1
T95																																			1	0.596072	1	1	1	1	1	1	1	0.0570191	1	0.990219	1	1	1
PM05																																				0.596072	1	1	1	1	1	1	1	0.0570191	1	0.990219	1	1	1
T09																																					0.596072	0.596072	0.596072	0.596072	0.596072	0.596072	0.596072	0.405912	0.596072	0.659292	0.596072	0.596072	0.596072
T49																																						1	1	1	1	1	1	0.0570191	1	0.990219	1	1	1
PW17																																							1	1	1	1	1	0.0570191	1	0.990219	1	1	1
R22B																																								1	1	1	1	0.0570191	1	0.990219	1	1	1
T123																																									1	1	1	0.0570191	1	0.990219	1	1	1
T7																																										1	1	0.0570191	1	0.990219	1	1	1
T24B																																											1	0.0570191	1	0.990219	1	1	1
T150																																												0.0570191	1	0.990219	1	1	1
T56																																													0.0570191	0.130824	0.0570191	0.0570191	0.0570191
T156																																														0.990219	1	1	1
T25A																																															0.990219	0.990219	0.990219
PW09																																																1	1
T04																																																	1
PM06
PW03
T16B
T110
T140
[truncated: 16 more columns]

## Sheet: all pairs of + and - reports
ALL NEGATIVE REPORTS
feature terms at level 4 of SNOMED-CT
Case ID	T17A	T08	T07	T19A	T06	T02	T160	T134	T20A	PM09	PW16	T161	PM12	T8	PW04	T157	T20B	T121	T139	T139	T129	T35	T46	T78	T66	T17B	T91	T58	T47	T48	T97	T90	T96	T95	PM05	T09	T49	PW17	R22B	T123	T7	T24B	T150	T56	T156	T25A	PW09	T04	PM06
?/HCC	(-)	(-)	(-)	(-)	(-)	(-)	(-)	(-)	(-)	(-)	(-)	(-)	(-)	(-)	(-)	(-)	(-)	(-)	(-)	(-)	(-)	(-)	(-)	(-)	(-)	(-)	(-)	(-)	(-)	(-)	(-)	(-)	(-)	(-)	(-)	(-)	(-)	(-)	(-)	(-)	(-)	(-)	(-)	(-)	(-)	(-)	(-)	(-)	(-)
Abdominal organ finding	0	0	0	0	0	0	0	0	0	0	0	0	0	0	0	0.00425941	0	0	0.0417021	0	0	0	0	0	0	0	0	0	0	0	0	0	0	0	0	0	0	0	0	0	0	0	0	0.00425941	0	0.00255496	0	0	0
Atrophy of liver	0	0	0	0	0	0	0	0	0	0	0	0	0	0	0	0	0	0	0	0	0	0	0	0	0	0	0	0	0	0	0	0	0	0	0	0	0	0	0	0	0	0	0	0	0	0	0	0	0
Blood vessel finding	0	0	0	0	0	0	0	0	0	0	0	0	0	0	0	0	0	0	0.0417021	0	0	0	0	0	0	0	0	0	0	0	0	0	0	0	0	0	0	0	0	0	0	0	0	0	0	0	0	0	0
Disorder of body cavity	0	0	0	0	0	0.0107192	0	0	0	0	0	0	0	0	0	0.00567922	0	0.0107192	0.0521277	0	0	0	0.0107192	0	0	0	0	0	0	0	0	0	0	0	0	0.0107192	0	0	0	0	0	0	0	0.00567922	0	0.00255496	0	0	0
Disorder of body system	0	0	0	0	0	0.00714615	0	0	0	0	0	0	0	0	0	0.00340753	0	0.00714615	0.0521277	0	0	0	0.00714615	0	0	0	0	0	0	0	0	0	0	0	0	0.00714615	0	0	0	0	0	0	0	0.00340753	0	0.00153297	0	0	0
Disorder of cardiovascular system	0	0	0	0	0	0	0	0	0	0	0	0	0	0	0	0	0	0	0.0417021	0	0	0	0	0	0	0	0	0	0	0	0	0	0	0	0	0	0	0	0	0	0	0	0	0	0	0	0	0	0
Disorder of digestive system	0	0	0	0	0	0.00857538	0	0	0	0	0	0	0	0	0	0	0	0.00857538	0	0	0	0	0.00857538	0	0	0	0	0	0	0	0	0	0	0	0	0.00857538	0	0	0	0	0	0	0	0.00425941	0	0	0	0	0
Disorder of soft tissue	0	0	0	0	0	0	0	0	0	0	0	0	0	0	0	0	0	0	0.0417021	0	0	0	0	0	0	0	0	0	0	0	0	0	0	0	0	0	0	0	0	0	0	0	0	0	0	0	0	0	0
Disorder of trunk	0	0	0	0	0	0.00714615	0	0	0	0	0	0	0	0	0	0.00340753	0	0.00714615	0.0695035	0	0	0	0.00714615	0	0	0	0	0	0	0	0	0	0	0	0	0.00714615	0	0	0	0	0	0	0	0.00340753	0	0.00153297	0	0	0
Finding of trunk structure	0	0	0	0	0	0.00612527	0	0	0	0	0	0	0	0	0	0.00340753	0	0.00612527	0.0521277	0	0	0	0.00612527	0	0	0	0	0	0	0	0	0	0	0	0	0.00612527	0	0	0	0	0	0	0	0.00340753	0	0.00127748	0	0	0
Liver finding	0	0	0	0	0	0	0	0	0	0	0	0	0	0	0	0.00567922	0	0	0.0521277	0	0	0	0	0	0	0	0	0	0	0	0	0	0	0	0	0	0	0	0	0	0	0	0	0.00567922	0	0	0	0	0
Radiologic finding	0	0	0	0	0	0	0	0	0	0	0	0	0	0	0	0.00462012	0	0.00997974	0	0.00772186	0	0	0	0	0	0	0	0	0	0	0	0	0	0	0	0	0	0	0	0	0	0	0	0	0	0	0	0	0
Cyst of abdomen	0	0	0	0	0	0	0	0	0	0	0	0	0	0	0	0.00851882	0	0	0	0	0	0	0	0	0	0	0	0	0	0	0	0	0	0	0	0	0	0	0	0	0	0	0	0.00851882	0	0	0	0	0
Mass of body region	0	0	0	0	0	0	0	0	0	0	0	0	0	0	0	0.00340753	0	0	0	0	0	0	0	0	0	0	0	0	0	0	0	0	0	0	0	0	0	0	0	0	0	0	0	0.00340753	0	0	0	0	0
Mass of digestive structure	0	0	0	0	0	0	0	0	0	0	0	0	0	0	0	0.00851882	0	0	0	0	0	0	0	0	0	0	0	0	0	0	0	0	0	0	0	0	0	0	0	0	0	0	0	0.00851882	0	0	0	0	0
Neoplastic disease	0	0	0	0	0	0	0	0	0	0	0	0	0	0	0	0	0	0.00694444	0	0	0	0	0	0	0	0	0	0	0	0	0	0	0	0	0	0	0	0	0	0	0	0	0	0	0	0	0	0	0
Growth alteration	0	0	0	0	0	0	0	0	0	0	0	0	0	0	0	0	0	0	0	0	0	0	0	0	0	0	0	0	0	0	0	0	0	0	0	0	0	0	0	0	0	0	0	0	0	0	0	0	0
Imaging result abnormal	0	0	0	0	0	0	0	0	0	0	0	0	0	0	0	0	0	0	0	0.00620347	0	0	0	0	0	0	0	0	0	0	0	0	0	0	0	0	0	0	0	0	0	0	0	0	0	0	0	0	0
Mechanical abnormality	0	0	0	0	0	0	0	0	0	0	0	0	0	0	0	0	0	0	0	0	0	0	0	0	0	0	0	0	0	0	0	0	0	0	0	0	0	0	0	0	0	0	0	0	0	0	0	0	0
Steatosis of liver	0	0	0	0	0	0	0	0	0	0	0	0	0	0	0	0	0	0	0	0	0	0	0	0	0	0	0	0	0	0	0	0	0	0	0	0	0	0	0	0	0	0	0	0	0	0	0	0	0
Finding of biliary tract	0	0	0	0	0	0.0107192	0	0	0	0	0	0	0	0	0	0	0	0.0107192	0	0	0	0	0.0107192	0	0	0	0	0	0	0	0	0	0	0	0	0.0107192	0	0	0	0	0	0	0	0	0	0	0	0	0
Hemorrhage into peritoneal cavity	0	0	0	0	0	0	0	0	0	0	0	0	0	0	0	0	0	0	0	0	0	0	0	0	0	0	0	0	0	0	0	0	0	0	0	0	0	0	0	0	0	0	0	0	0	0	0	0	0
Disorder of connective tissue	0	0	0	0	0	0	0	0	0	0	0	0	0	0	0	0	0	0	0	0	0	0	0	0	0	0	0	0	0	0	0	0	0	0	0	0	0	0	0	0	0	0	0	0	0	0	0	0	0
Nontraumatic hemoperitoneum	0	0	0	0	0	0	0	0	0	0	0	0	0	0	0	0	0	0	0	0	0	0	0	0	0	0	0	0	0	0	0	0	0	0	0	0	0	0	0	0	0	0	0	0	0	0	0	0	0
Degenerative abnormality	0	0	0	0	0	0	0	0	0	0.0192157	0	0	0	0	0	0	0	0	0	0	0	0	0	0	0	0	0	0	0	0	0	0	0	0	0	0	0	0	0	0	0	0	0	0	0	0	0	0	0
Mass	0	0	0	0	0	0	0	0	0	0	0	0	0	0	0	0	0	0	0	0	0	0	0	0	0	0	0	0	0	0	0	0	0	0	0	0	0	0	0	0	0	0	0	0	0	0	0	0	0
Traumatic and/or non-traumatic injury of anatomical site	0	0	0	0	0	0	0	0	0	0	0	0	0	0	0	0	0	0	0	0	0	0	0	0	0	0	0	0	0	0	0	0	0	0	0	0	0	0	0	0	0	0	0	0	0	0	0	0	0
Abnormal radiologic density, diffuse	0	0	0	0	0	0	0	0	0	0	0	0	0	0	0	0	0	0	0	0	0	0	0	0	0	0	0	0	0	0	0	0	0	0	0	0	0	0	0	0	0	0	0	0	0	0	0	0	0
Imaging result abnormal	0	0	0	0	0	0	0	0	0	0	0	0	0	0	0	0	0	0.0107192	0	0	0	0	0	0	0	0	0	0	0	0	0	0	0	0	0	0	0	0	0	0	0	0	0	0	0	0	0	0	0
Abnormal radiologic density, irregular	0	0	0	0	0	0	0	0	0	0	0	0	0	0	0	0	0	0	0	0	0	0	0	0	0	0	0	0	0	0	0	0	0	0	0	0	0	0	0	0	0	0	0	0	0	0	0	0	0
Abnormal radiologic density, nodular	0	0	0	0	0	0	0	0	0	0	0	0	0	0	0	0	0	0.0428769	0	0	0	0	0	0	0	0	0	0	0	0	0	0	0	0	0	0	0	0	0	0	0	0	0	0	0	0	0	0	0
Abnormal radiologic density, small area	0	0	0	0	0	0	0	0	0	0	0	0	0	0	0	0	0	0	0	0	0	0	0	0	0	0	0	0	0	0	0	0	0	0	0	0	0	0	0	0	0	0	0	0	0	0	0	0	0
Multiple lesions	0	0	0	0	0	0	0	0	0	0	0	0	0	0	0	0	0	0	0	0	0	0	0	0	0	0	0	0	0	0	0	0	0	0	0	0	0	0	0	0	0	0	0	0	0	0	0	0	0
Finding of number of lesions	0	0	0	0	0	0	0	0	0	0	0	0	0	0	0	0	0	0	0	0	0	0	0	0	0	0	0	0	0	0	0	0	0	0	0	0	0	0	0	0	0	0	0	0	0	0	0	0	0
Heterotopia	0	0	0	0	0	0	0	0	0	0	0	0	0	0	0	0	0	0	0	0	0	0	0	0	0	0	0	0	0	0	0	0	0	0	0	0	0	0	0	0	0	0	0	0	0	0	0	0	0
Degenerative abnormality	0	0	0	0	0	0	0	0	0	0	0	0	0	0	0	0	0	0	0	0	0	0	0	0	0	0	0	0	0	0	0	0	0	0	0	0	0	0	0	0	0	0	0	0	0	0	0	0	0
constant	1	1	1	1	1	0.015625	1	1	1	0.5	1	1	1	1	1	0.000976562	1	0.000976562	0.00195312	0.25	1	1	0.015625	1	1	1	1	1	1	1	1	1	1	1	1	0.015625	1	1	1	1	1	1	1	0.000976562	1	0.03125	1	1	1
	0	0	0	0	0	0	0	0	0	0	0	0	0	0	0	0	0	0	0	0	0	0	0	0	0	0	0	0	0	0	0	0	0	0	0	0	0	0	0	0	0	0	0	0	0	0	0	0	0
	0	0	0	0	0	0	0	0	0	0	0	0	0	0	0	0	0	0	0	0	0	0	0	0	0	0	0	0	0	0	0	0	0	0	0	0	0	0	0	0	0	0	0	0	0	0	0	0	0
	0	0	0	0	0	0	0	0	0	0	0	0	0	0	0	0	0	0	0	0	0	0	0	0	0	0	0	0	0	0	0	0	0	0	0	0	0	0	0	0	0	0	0	0	0	0	0	0	0
	0	0	0	0	0	0	0	0	0	0	0	0	0	0	0	0	0	0	0	0	0	0	0	0	0	0	0	0	0	0	0	0	0	0	0	0	0	0	0	0	0	0	0	0	0	0	0	0	0
	0	0	0	0	0	0	0	0	0	0	0	0	0	0	0	0	0	0	0	0	0	0	0	0	0	0	0	0	0	0	0	0	0	0	0	0	0	0	0	0	0	0	0	0	0	0	0	0	0
	0	0	0	0	0	0	0	0	0	0	0	0	0	0	0	0	0	0	0	0	0	0	0	0	0	0	0	0	0	0	0	0	0	0	0	0	0	0	0	0	0	0	0	0	0	0	0	0	0
	0	0	0	0	0	0	0	0	0	0	0	0	0	0	0	0	0	0	0	0	0	0	0	0	0	0	0	0	0	0	0	0	0	0	0	0	0	0	0	0	0	0	0	0	0	0	0	0	0
	0	0	0	0	0	0	0	0	0	0	0	0	0	0	0	0	0	0	0	0	0	0	0	0	0	0	0	0	0	0	0	0	0	0	0	0	0	0	0	0	0	0	0	0	0	0	0	0	0
	0	0	0	0	0	0	0	0	0	0	0	0	0	0	0	0	0	0	0	0	0	0	0	0	0	0	0	0	0	0	0	0	0	0	0	0	0	0	0	0	0	0	0	0	0	0	0	0	0
	0	0	0	0	0	0	0	0	0	0	0	0	0	0	0	0	0	0	0	0	0	0	0	0	0	0	0	0	0	0	0	0	0	0	0	0	0	0	0	0	0	0	0	0	0	0	0	0	0
	0	0	0	0	0	0	0	0	0	0	0	0	0	0	0	0	0	0	0	0	0	0	0	0	0	0	0	0	0	0	0	0	0	0	0	0	0	0	0	0	0	0	0	0	0	0	0	0	0
	0	0	0	0	0	0	0	0	0	0	0	0	0	0	0	0	0	0	0	0	0	0	0	0	0	0	0	0	0	0	0	0	0	0	0	0	0	0	0	0	0	0	0	0	0	0	0	0	0
	0	0	0	0	0	0	0	0	0	0	0	0	0	0	0	0	0	0	0	0	0	0	0	0	0	0	0	0	0	0	0	0	0	0	0	0	0	0	0	0	0	0	0	0	0	0	0	0	0
	0	0	0	0	0	0	0	0	0	0	0	0	0	0	0	0	0	0	0	0	0	0	0	0	0	0	0	0	0	0	0	0	0	0	0	0	0	0	0	0	0	0	0	0	0	0	0	0	0
	0	0	0	0	0	0	0	0	0	0	0	0	0	0	0	0	0	0	0	0	0	0	0	0	0	0	0	0	0	0	0	0	0	0	0	0	0	0	0	0	0	0	0	0	0	0	0	0	0
	0	0	0	0	0	0	0	0	0	0	0	0	0	0	0	0	0	0	0	0	0	0	0	0	0	0	0	0	0	0	0	0	0	0	0	0	0	0	0	0	0	0	0	0	0	0	0	0	0
	0	0	0	0	0	0	0	0	0	0	0	0	0	0	0	0	0	0	0	0	0	0	0	0	0	0	0	0	0	0	0	0	0	0	0	0	0	0	0	0	0	0	0	0	0	0	0	0	0
	0	0	0	0	0	0	0	0	0	0	0	0	0	0	0	0	0	0	0	0	0	0	0	0	0	0	0	0	0	0	0	0	0	0	0	0	0	0	0	0	0	0	0	0	0	0	0	0	0
	0	0	0	0	0	0	0	0	0	0	0	0	0	0	0	0	0	0	0	0	0	0	0	0	0	0	0	0	0	0	0	0	0	0	0	0	0	0	0	0	0	0	0	0	0	0	0	0	0
	0	0	0	0	0	0	0	0	0	0	0	0	0	0	0	0	0	0	0	0	0	0	0	0	0	0	0	0	0	0	0	0	0	0	0	0	0	0	0	0	0	0	0	0	0	0	0	0	0
	0	0	0	0	0	0	0	0	0	0	0	0	0	0	0	0	0	0	0	0	0	0	0	0	0	0	0	0	0	0	0	0	0	0	0	0	0	0	0	0	0	0	0	0	0	0	0	0	0
	0	0	0	0	0	0	0	0	0	0	0	0	0	0	0	0	0	0	0	0	0	0	0	0	0	0	0	0	0	0	0	0	0	0	0	0	0	0	0	0	0	0	0	0	0	0	0	0	0
magnitude of vector (vector length)	1	1	1	1	1	0.0262133	1	1	1	0.500369	1	1	1	1	1	0.0172202	1	0.050449	0.150532	0.250196	1	1	0.0262133	1	1	1	1	1	1	1	1	1	1	1	1	0.0262133	1	1	1	1	1	1	1	0.0171269	1	0.0315587	1	1	1
ALL POSITIVE REPORTS
feature terms at level 4 of SNOMED-CT
Case ID	T93	PW22	PW13	T138	T130	UC14	T80	T24A	T154	T36	T67	T39	T146	UC03	R07	T74	T108	T135	T124	T148	T147	T155	PW08	PW02	T13B	T33	PW14	PW19	CIR15	UC21	UC04	R13B	UC06	UC17	UC13	R26	PM32	R5	PM26	UC24	PW24	R19B	PM24	T69	T152	T149	T11B	PW18	T141
?/HCC	(+)	(+)	(+)	(+)	(+)	(+)	highly suggestive	(+)	(+)	(+)	(+)	(+)	(+)	(+)	(+)	(+)	(+)	(+)	(+)	(+)	(+)	(+)	(+)	(+)	(+)	(+)	(+)	(+)	(+)	(+)	(+)	(+)	(+)	(+)	(+)	(+)	(+)	(+)	(+)	(+)	(+)	(+)	(+)	(+)	(+)	(+)	(+)	(+)	(+)
Abdominal organ finding	0.0474566	0.00255496	0	0	0	0	0	0	0	0.00425941	0.102677	0	0	0.0440611	0.0339517	0	0.00425941	0	0	0.102677	0.0417021	0	0	0	0	0	0.00255496	0	0.0295706	0.00425941	0.0767564	0.062296	0.0633574	0.0487721	0.0562259	0.0429505	0.0562259	0.05758	0.10266	0.0562178	0.0565862	0.0565862	0.0295706	0	0.00567503	0	0.0360293	0	0
Atrophy of liver	0	0	0	0	0	0	0	0	0	0	0	0	0	0	0	0	0	0	0	0	0	0	0	0	0	0	0	0	0	0	0	0	0	0	0	0	0	0	0	0	0	0	0	0	0	0	0	0	0
Blood vessel finding	0	0	0	0	0	0	0	0	0	0	0	0	0	0	0	0	0	0	0	0	0.0417021	0	0	0	0	0	0	0	0	0	0.00557958	0	0.0176204	0.0417021	0.00557958	0	0	0.004754	0	0.005578	0.0339517	0	0.00640382	0	0	0	0.0417021	0.00640382	0
Disorder of body cavity	0.0632754	0.00255496	0	0	0	0	0	0	0	0.00567922	0	0.0137802	0	0.0440611	0.0424396	0	0.00567922	0.0137802	0	0.0137802	0.0521277	0	0	0	0	0.0107192	0.00255496	0	0.0244778	0.00567922	0.0243071	0.0830614	0.0364147	0.0429401	0.0562259	0.0463955	0.0456145	0.0245333	0.0160575	0.0562178	0.0565862	0.0565862	0.0295706	0.0107192	0.00756671	0	0.0360293	0	0.0137802
Disorder of body system	0.0379653	0.00153297	0	0	0	0	0	0	0	0.00340753	0	0	0	0.0264367	0.0282931	0	0.00340753	0	0	0	0.0521277	0	0	0	0	0.00714615	0.00153297	0	0.0146867	0.00340753	0.0145762	0.0498368	0.0205322	0.0365791	0.0280914	0.0343604	0.0337355	0.0134287	0	0.028087	0.0424396	0.0339517	0.0174535	0.00714615	0.00454002	0	0.0270219	0.00800478	0
Disorder of cardiovascular system	0	0	0	0	0	0	0	0	0	0	0	0	0	0	0	0	0	0	0	0	0.0417021	0	0	0	0	0	0	0	0	0	0.0092993	0	0.0293674	0.0417021	0.0092993	0	0	0.004754	0	0.00929667	0.0565862	0	0.010673	0	0	0	0.0417021	0.010673	0
Disorder of digestive system	0.0474566	0	0	0	0	0	0	0	0	0.00425941	0	0	0	0.0434224	0.0339517	0	0.00425941	0	0	0	0	0	0	0	0	0.00857538	0	0	0.0212635	0.00425941	0.0339517	0.062296	0.0276002	0.0429505	0.062296	0.0429505	0.062296	0.0222075	0	0.0622875	0.0339517	0.0424396	0.0339517	0.00857538	0.00567503	0	0	0	0
Disorder of soft tissue	0	0	0	0	0	0	0	0	0	0	0	0	0	0	0	0	0	0	0	0	0.0417021	0	0	0	0	0	0	0	0	0	0.00697447	0	0.0220255	0.0417021	0.00697447	0	0	0.0059425	0.02141	0.0069725	0.0424396	0	0.00640382	0	0	0	0.0417021	0.00640382	0
Disorder of trunk	0.0379653	0.00153297	0	0	0	0	0	0	0	0.00340753	0	0.00826812	0	0.0264367	0.0282931	0	0.00340753	0.00826812	0	0.00826812	0.0695035	0	0	0	0	0.00714615	0.00153297	0	0.0146867	0.00340753	0.0125392	0.0498368	0.0312664	0.0429401	0.0269026	0.0278373	0.0273687	0.01472	0.02141	0.0268985	0.0339517	0.0339517	0.0139628	0.00714615	0.00454002	0	0.0360293	0.00640382	0.00826812
Finding of trunk structure	0.0316377	0.00127748	0	0	0	0	0	0	0	0.00340753	0.0855641	0.0068901	0	0.0220306	0.0242512	0	0.00340753	0.0068901	0	0.0462271	0.0521277	0	0	0	0	0.00612527	0.00127748	0	0.0122389	0.00340753	0.0305062	0.0415307	0.0475181	0.0322051	0.0281129	0.0278373	0.0228072	0.0305875	0.0721912	0.0224154	0.0282931	0.0339517	0.0116357	0.00612527	0.00378335	0	0.0270219	0.00533652	0.0068901
Liver finding	0.0632754	0	0	0	0	0	0	0	0	0.00567922	0.128346	0	0	0.0578965	0.0424396	0	0.00567922	0	0	0.128346	0.0521277	0	0	0	0	0	0	0	0.0424396	0.00567922	0.0853929	0.0830614	0.078558	0.0603264	0.0830614	0.0572673	0.0830614	0.0767733	0.128325	0.08305	0.0424396	0.0565862	0.0424396	0	0.00756671	0	0.0521277	0	0
Radiologic finding	0.00924025	0	0.00892174	0.00966123	0	0.0107192	0.00924025	0.00924025	0.00924025	0	0	0.00932787	0.00892174	0	0	0.0071597	0.00772186	0.00924025	0	0.00924025	0.00924025	0.00924025	0	0	0.00924025	0.00924025	0.00924025	0.00924025	0	0.00860324	0.00860324	0.00924025	0.00650031	0.00924025	0.00620347	0.00860324	0.00620347	0	0	0.0338167	0	0.0424396	0	0.00924025	0.00924025	0	0	0	0.00924025
Cyst of abdomen	0	0	0	0	0	0	0	0	0	0.00851882	0	0	0	0	0	0	0.00851882	0	0	0	0	0	0	0	0	0	0	0	0	0.00851882	0	0	0	0.00851882	0	0.00851882	0	0	0	0	0	0.0848792	0	0	0	0	0	0	0
Mass of body region	0	0	0	0	0	0	0	0	0	0.00340753	0.0855641	0	0	0	0	0	0.00340753	0	0	0.0855641	0	0	0	0	0	0	0	0	0	0.00340753	0.0855641	0	0.0855641	0.00340753	0	0.00340753	0	0.08555	0.08555	0	0	0.0339517	0	0	0	0	0	0	0
Mass of digestive structure	0	0	0	0	0	0	0	0	0	0.00851882	0.171128	0	0	0	0	0	0.00851882	0	0	0.171128	0	0	0	0	0	0	0	0	0	0.00851882	0.171128	0	0.171128	0.00851882	0	0.00851882	0	0.1711	0.1711	0	0	0.0848792	0	0	0	0	0	0	0
Neoplastic disease	0	0	0	0	0	0	0	0	0	0	0	0	0	0	0	0	0	0	0	0	0	0	0	0	0	0	0	0	0	0	0	0	0	0	0	0	0	0	0	0.00694442	0	0.0424396	0	0.00694444	0	0	0	0	0
Growth alteration	0	0	0	0	0	0.00538808	0	0	0	0	0.00538808	0	0	0	0	0	0	0	0	0.00538808	0	0	0	0	0	0	0	0	0	0	0	0	0	0	0	0	0	0	0.0208333	0	0	0	0.0208333	0	0	0.00538808	0	0	0
Imaging result abnormal	0	0	0	0	0	0	0	0	0	0	0	0	0	0	0	0	0.00310174	0	0	0	0	0	0	0	0	0	0	0	0	0	0	0	0.00620347	0	0.00620347	0	0.00620347	0	0	0.0062	0	0	0	0	0	0	0	0	0
Mechanical abnormality	0	0	0	0	0	0	0	0	0	0	0	0	0	0	0	0	0	0	0	0	0	0	0	0	0	0	0	0	0	0	0	0	0.00896568	0	0	0	0.00896568	0	0	0.00896333	0	0	0	0.00896568	0	0	0	0	0
Steatosis of liver	0	0	0	0	0	0	0	0	0	0	0	0	0	0	0	0	0	0	0	0	0	0	0	0	0	0	0	0	0	0	0	0	0	0	0	0	0	0	0	0	0	0	0	0	0	0	0	0	0
Finding of biliary tract	0	0	0	0	0	0	0	0	0	0	0	0	0	0	0	0	0	0	0	0	0	0	0	0	0	0.0107192	0	0	0.0107192	0	0	0	0	0	0	0	0	0	0	0	0	0	0	0.0107192	0	0	0	0	0
Hemorrhage into peritoneal cavity	0	0	0	0	0	0	0	0	0	0	0	0	0	0	0	0	0	0	0	0	0	0	0	0	0	0	0	0	0	0	0	0	0	0	0	0	0	0	0.032115	0	0	0	0	0	0	0	0	0	0
Disorder of connective tissue	0	0	0	0	0	0	0	0	0	0	0	0	0	0	0	0	0	0	0	0	0	0	0	0	0	0	0	0	0	0	0	0	0	0	0	0	0	0	0.032115	0	0	0	0	0	0	0	0	0	0
Nontraumatic hemoperitoneum	0	0	0	0	0	0	0	0	0	0	0	0	0	0	0	0	0	0	0	0	0	0	0	0	0	0	0	0	0	0	0	0	0	0	0	0	0	0	0	0	0	0	0	0	0	0	0	0	0
Degenerative abnormality	0	0	0	0	0	0	0	0	0	0	0	0	0	0	0	0	0	0	0	0	0	0	0	0	0	0	0	0	0	0	0	0	0	0	0	0	0	0	0	0	0	0	0	0	0	0	0	0	0
Mass	0	0	0	0	0	0	0	0	0	0	0	0	0	0	0	0	0	0	0	0	0	0	0	0	0	0	0	0	0	0	0	0	0	0	0	0	0	0	0	0	0	0	0	0	0	0	0	0	0
Traumatic and/or non-traumatic injury of anatomical site	0	0	0	0	0	0	0	0	0	0	0	0	0	0.00756671	0	0	0	0	0	0	0	0	0	0	0	0	0	0	0	0	0	0	0	0	0	0	0	0	0	0	0	0	0	0	0.00756671	0	0	0	0
Abnormal radiologic density, diffuse	0	0	0	0	0	0	0	0	0	0	0	0	0	0	0	0.0187768	0	0	0	0	0	0	0	0	0	0	0	0	0	0	0	0	0.0187768	0	0	0	0	0	0	0	0	0	0	0	0	0	0	0	0
Imaging result abnormal	0	0	0	0.0107192	0	0.0107192	0	0	0	0	0	0.00932787	0	0	0	0.00646618	0	0	0	0	0	0	0	0	0	0	0	0	0	0	0	0	0.00469421	0	0	0	0	0	0	0	0	0	0	0	0	0	0	0	0
Abnormal radiologic density, irregular	0	0	0	0	0	0	0	0	0	0	0	0.031746	0	0	0	0	0	0	0	0	0	0	0	0	0	0	0	0	0	0	0	0	0	0	0	0	0	0	0	0	0	0	0	0	0	0	0	0	0
Abnormal radiologic density, nodular	0	0	0	0	0	0.0428769	0	0	0	0	0	0.0428769	0	0	0	0.0428769	0	0	0	0	0	0	0	0	0	0	0	0	0	0	0	0	0	0	0	0	0	0	0	0	0	0	0	0	0	0	0	0	0
Abnormal radiologic density, small area	0	0	0	0	0	0	0	0	0	0	0	0	0	0	0	0.0159405	0	0	0	0	0	0	0	0	0	0	0	0	0	0	0	0	0	0	0	0	0	0	0	0	0	0	0	0	0	0	0	0	0
Multiple lesions	0	0	0	0	0	0	0	0	0	0	0	0	0	0	0	0.0263728	0	0	0	0	0	0	0	0	0	0	0	0	0	0	0	0	0.0263728	0	0	0	0	0	0	0	0	0	0	0	0	0	0	0	0
Finding of number of lesions	0	0	0	0	0	0	0	0	0	0	0	0	0	0	0	0.0131864	0	0	0	0	0	0	0.0248152	0	0	0	0	0	0	0	0.0248152	0.0248152	0.0131864	0	0	0	0.0248152	0	0.013185	0	0	0	0	0	0	0	0.0248152	0	0
Heterotopia	0	0	0	0	0	0	0	0	0	0	0	0	0	0	0	0	0	0	0	0	0	0	0	0	0	0	0	0	0	0	0	0	0	0	0	0	0	0	0	0	0	0	0	0	0	0	0	0	0
Degenerative abnormality	0	0	0	0	0	0	0	0	0	0	0	0	0	0	0	0	0	0	0	0	0	0	0	0	0	0	0	0	0	0	0	0	0	0	0	0	0	0	0	0	0	0	0	0	0	0	0	0	0
constant	0.00390625	0.03125	0.5	0.25	1	0.0625	0.5	0.5	0.5	0.000976562	0.015625	0.0078125	0.5	0.00390625	0.0078125	0.0078125	0.000244141	0.0625	1	0.00195312	0.000976562	0.5	0.5	1	0.5	0.0078125	0.015625	0.5	0.00390625	0.000488281	6.10352e-05	0.00195312	1.90735e-06	6.10352e-05	0.000244141	0.000488281	0.000488281	0.000244141	0.000244141	6.10352e-05	0.000976562	0.000244141	0.000488281	0.00195312	0.00195312	0.5	0.000976562	0.015625	0.0625
	0	0	0	0	0	0	0	0	0	0	0	0	0	0	0	0	0	0	0	0	0	0	0	0	0	0	0	0	0	0	0	0	0	0	0	0	0	0	0	0	0	0	0	0	0	0	0	0	0
	0	0	0	0	0	0	0	0	0	0	0	0	0	0	0	0	0	0	0	0	0	0	0	0	0	0	0	0	0	0	0	0	0	0	0	0	0	0	0	0	0	0	0	0	0	0	0	0	0
	0	0	0	0	0	0	0	0	0	0	0	0	0	0	0	0	0	0	0	0	0	0	0	0	0	0	0	0	0	0	0	0	0	0	0	0	0	0	0	0	0	0	0	0	0	0	0	0	0
	0	0	0	0	0	0	0	0	0	0	0	0	0	0	0	0	0	0	0	0	0	0	0	0	0	0	0	0	0	0	0	0	0	0	0	0	0	0	0	0	0	0	0	0	0	0	0	0	0
	0	0	0	0	0	0	0	0	0	0	0	0	0	0	0	0	0	0	0	0	0	0	0	0	0	0	0	0	0	0	0	0	0	0	0	0	0	0	0	0	0	0	0	0	0	0	0	0	0
	0	0	0	0	0	0	0	0	0	0	0	0	0	0	0	0	0	0	0	0	0	0	0	0	0	0	0	0	0	0	0	0	0	0	0	0	0	0	0	0	0	0	0	0	0	0	0	0	0
	0	0	0	0	0	0	0	0	0	0	0	0	0	0	0	0	0	0	0	0	0	0	0	0	0	0	0	0	0	0	0	0	0	0	0	0	0	0	0	0	0	0	0	0	0	0	0	0	0
	0	0	0	0	0	0	0	0	0	0	0	0	0	0	0	0	0	0	0	0	0	0	0	0	0	0	0	0	0	0	0	0	0	0	0	0	0	0	0	0	0	0	0	0	0	0	0	0	0
	0	0	0	0	0	0	0	0	0	0	0	0	0	0	0	0	0	0	0	0	0	0	0	0	0	0	0	0	0	0	0	0	0	0	0	0	0	0	0	0	0	0	0	0	0	0	0	0	0
	0	0	0	0	0	0	0	0	0	0	0	0	0	0	0	0	0	0	0	0	0	0	0	0	0	0	0	0	0	0	0	0	0	0	0	0	0	0	0	0	0	0	0	0	0	0	0	0	0
	0	0	0	0	0	0	0	0	0	0	0	0	0	0	0	0	0	0	0	0	0	0	0	0	0	0	0	0	0	0	0	0	0	0	0	0	0	0	0	0	0	0	0	0	0	0	0	0	0
	0	0	0	0	0	0	0	0	0	0	0	0	0	0	0	0	0	0	0	0	0	0	0	0	0	0	0	0	0	0	0	0	0	0	0	0	0	0	0	0	0	0	0	0	0	0	0	0	0
	0	0	0	0	0	0	0	0	0	0	0	0	0	0	0	0	0	0	0	0	0	0	0	0	0	0	0	0	0	0	0	0	0	0	0	0	0	0	0	0	0	0	0	0	0	0	0	0	0
	0	0	0	0	0	0	0	0	0	0	0	0	0	0	0	0	0	0	0	0	0	0	0	0	0	0	0	0	0	0	0	0	0	0	0	0	0	0	0	0	0	0	0	0	0	0	0	0	0
	0	0	0	0	0	0	0	0	0	0	0	0	0	0	0	0	0	0	0	0	0	0	0	0	0	0	0	0	0	0	0	0	0	0	0	0	0	0	0	0	0	0	0	0	0	0	0	0	0
	0	0	0	0	0	0	0	0	0	0	0	0	0	0	0	0	0	0	0	0	0	0	0	0	0	0	0	0	0	0	0	0	0	0	0	0	0	0	0	0	0	0	0	0	0	0	0	0	0
	0	0	0	0	0	0	0	0	0	0	0	0	0	0	0	0	0	0	0	0	0	0	0	0	0	0	0	0	0	0	0	0	0	0	0	0	0	0	0	0	0	0	0	0	0	0	0	0	0
	0	0	0	0	0	0	0	0	0	0	0	0	0	0	0	0	0	0	0	0	0	0	0	0	0	0	0	0	0	0	0	0	0	0	0	0	0	0	0	0	0	0	0	0	0	0	0	0	0
	0	0	0	0	0	0	0	0	0	0	0	0	0	0	0	0	0	0	0	0	0	0	0	0	0	0	0	0	0	0	0	0	0	0	0	0	0	0	0	0	0	0	0	0	0	0	0	0	0
	0	0	0	0	0	0	0	0	0	0	0	0	0	0	0	0	0	0	0	0	0	0	0	0	0	0	0	0	0	0	0	0	0	0	0	0	0	0	0	0	0	0	0	0	0	0	0	0	0
	0	0	0	0	0	0	0	0	0	0	0	0	0	0	0	0	0	0	0	0	0	0	0	0	0	0	0	0	0	0	0	0	0	0	0	0	0	0	0	0	0	0	0	0	0	0	0	0	0
	0	0	0	0	0	0	0	0	0	0	0	0	0	0	0	0	0	0	0	0	0	0	0	0	0	0	0	0	0	0	0	0	0	0	0	0	0	0	0	0	0	0	0	0	0	0	0	0	0
magnitude of vector (vector length)	0.128437	0.0315587	0.50008	0.250416	1	0.0774823	0.500085	0.500085	0.500085	0.0171269	0.266863	0.0581981	0.50008	0.105242	0.0903207	0.0588949	0.019018	0.0655543	1	0.257167	0.150806	0.500085	0.500615	1	0.500085	0.0242778	0.0186791	0.500085	0.0666197	0.0191476	0.23171	0.170168	0.235796	0.13923	0.140176	0.109923	0.138574	0.2198	0.26955	0.14349	0.138813	0.18447	0.0772519	0.025706	0.0195169	0.500029	0.117923	0.0239507	0.0655543
similarity score
negative\positive	T93	PW22	PW13	T138	T130	UC14	T80	T24A	T154	T36	T67	T39	T146	UC03	R07	T74	T108	T135	T124	T148	T147	T155	PW08	PW02	T13B	T33	PW14	PW19	CIR15	UC21	UC04	R13B	UC06	UC17	UC13	R26	PM32	R5	PM26	UC24	PW24	R19B	PM24	T69	T152	T149	T11B	PW18	T141
T17A	0.0304137	0.990219	0.999841	0.998338	1	0.806635	0.999829	0.999829	0.999829	0.0570191	0.0585507	0.13424	0.999841	0.0371168	0.0864973	0.132651	0.0128373	0.953409	1	0.00759478	0.00647561	0.999829	0.998771	1	0.999829	0.321796	0.836494	0.999829	0.058635	0.0255009	0.000263412	0.0114776	8.08898e-06	0.000438377	0.00174168	0.00444203	0.00352362	0.00111074	0.000905734	0.00042536	0.00703511	0.00132347	0.00632064	0.0759792	0.100073	0.999942	0.00828133	0.652382	0.953409
T08	0.0304137	0.990219	0.999841	0.998338	1	0.806635	0.999829	0.999829	0.999829	0.0570191	0.0585507	0.13424	0.999841	0.0371168	0.0864973	0.132651	0.0128373	0.953409	1	0.00759478	0.00647561	0.999829	0.998771	1	0.999829	0.321796	0.836494	0.999829	0.058635	0.0255009	0.000263412	0.0114776	8.08898e-06	0.000438377	0.00174168	0.00444203	0.00352362	0.00111074	0.000905734	0.00042536	0.00703511	0.00132347	0.00632064	0.0759792	0.100073	0.999942	0.00828133	0.652382	0.953409
T07	0.0304137	0.990219	0.999841	0.998338	1	0.806635	0.999829	0.999829	0.999829	0.0570191	0.0585507	0.13424	0.999841	0.0371168	0.0864973	0.132651	0.0128373	0.953409	1	0.00759478	0.00647561	0.999829	0.998771	1	0.999829	0.321796	0.836494	0.999829	0.058635	0.0255009	0.000263412	0.0114776	8.08898e-06	0.000438377	0.00174168	0.00444203	0.00352362	0.00111074	0.000905734	0.00042536	0.00703511	0.00132347	0.00632064	0.0759792	0.100073	0.999942	0.00828133	0.652382	0.953409
T19A	0.0304137	0.990219	0.999841	0.998338	1	0.806635	0.999829	0.999829	0.999829	0.0570191	0.0585507	0.13424	0.999841	0.0371168	0.0864973	0.132651	0.0128373	0.953409	1	0.00759478	0.00647561	0.999829	0.998771	1	0.999829	0.321796	0.836494	0.999829	0.058635	0.0255009	0.000263412	0.0114776	8.08898e-06	0.000438377	0.00174168	0.00444203	0.00352362	0.00111074	0.000905734	0.00042536	0.00703511	0.00132347	0.00632064	0.0759792	0.100073	0.999942	0.00828133	0.652382	0.953409
T06	0.0304137	0.990219	0.999841	0.998338	1	0.806635	0.999829	0.999829	0.999829	0.0570191	0.0585507	0.13424	0.999841	0.0371168	0.0864973	0.132651	0.0128373	0.953409	1	0.00759478	0.00647561	0.999829	0.998771	1	0.999829	0.321796	0.836494	0.999829	0.058635	0.0255009	0.000263412	0.0114776	8.08898e-06	0.000438377	0.00174168	0.00444203	0.00352362	0.00111074	0.000905734	0.00042536	0.00703511	0.00132347	0.00632064	0.0759792	0.100073	0.999942	0.00828133	0.652382	0.953409
T02	0.55919	0.659292	0.595977	0.595082	0.596072	0.480813	0.595971	0.595971	0.595971	0.405912	0.109822	0.243236	0.595977	0.514178	0.60021	0.0790699	0.342593	0.713205	0.596072	0.0772075	0.445854	0.595971	0.59534	0.596072	0.595971	0.887908	0.615272	0.595971	0.518539	0.347874	0.153656	0.542913	0.208425	0.437047	0.464264	0.516497	0.442441	0.146788	0.109136	0.443441	0.448556	0.344845	0.450133	0.702708	0.485442	0.596038	0.329182	0.604936	0.713205
T160	0.0304137	0.990219	0.999841	0.998338	1	0.806635	0.999829	0.999829	0.999829	0.0570191	0.0585507	0.13424	0.999841	0.0371168	0.0864973	0.132651	0.0128373	0.953409	1	0.00759478	0.00647561	0.999829	0.998771	1	0.999829	0.321796	0.836494	0.999829	0.058635	0.0255009	0.000263412	0.0114776	8.08898e-06	0.000438377	0.00174168	0.00444203	0.00352362	0.00111074	0.000905734	0.00042536	0.00703511	0.00132347	0.00632064	0.0759792	0.100073	0.999942	0.00828133	0.652382	0.953409
T134	0.0304137	0.990219	0.999841	0.998338	1	0.806635	0.999829	0.999829	0.999829	0.0570191	0.0585507	0.13424	0.999841	0.0371168	0.0864973	0.132651	0.0128373	0.953409	1	0.00759478	0.00647561	0.999829	0.998771	1	0.999829	0.321796	0.836494	0.999829	0.058635	0.0255009	0.000263412	0.0114776	8.08898e-06	0.000438377	0.00174168	0.00444203	0.00352362	0.00111074	0.000905734	0.00042536	0.00703511	0.00132347	0.00632064	0.0759792	0.100073	0.999942	0.00828133	0.652382	0.953409
T20A	0.0304137	0.990219	0.999841	0.998338	1	0.806635	0.999829	0.999829	0.999829	0.0570191	0.0585507	0.13424	0.999841	0.0371168	0.0864973	0.132651	0.0128373	0.953409	1	0.00759478	0.00647561	0.999829	0.998771	1	0.999829	0.321796	0.836494	0.999829	0.058635	0.0255009	0.000263412	0.0114776	8.08898e-06	0.000438377	0.00174168	0.00444203	0.00352362	0.00111074	0.000905734	0.00042536	0.00703511	0.00132347	0.00632064	0.0759792	0.100073	0.999942	0.00828133	0.652382	0.953409
PM09	0.0303913	0.989488	0.999103	0.997602	0.999262	0.80604	0.999092	0.999092	0.999092	0.0569771	0.0585075	0.134141	0.999103	0.0370894	0.0864335	0.132554	0.0128279	0.952705	0.999262	0.00758918	0.00647083	0.999092	0.998034	0.999262	0.999092	0.321559	0.835877	0.999092	0.0585918	0.025482	0.000263218	0.0114692	8.08302e-06	0.000438053	0.00174039	0.00443875	0.00352102	0.00110992	0.000905066	0.000425047	0.00702992	0.00132249	0.00631598	0.0759232	0.0999995	0.999204	0.00827522	0.651901	0.952705
PW16	0.0304137	0.990219	0.999841	0.998338	1	0.806635	0.999829	0.999829	0.999829	0.0570191	0.0585507	0.13424	0.999841	0.0371168	0.0864973	0.132651	0.0128373	0.953409	1	0.00759478	0.00647561	0.999829	0.998771	1	0.999829	0.321796	0.836494	0.999829	0.058635	0.0255009	0.000263412	0.0114776	8.08898e-06	0.000438377	0.00174168	0.00444203	0.00352362	0.00111074	0.000905734	0.00042536	0.00703511	0.00132347	0.00632064	0.0759792	0.100073	0.999942	0.00828133	0.652382	0.953409
T161	0.0304137	0.990219	0.999841	0.998338	1	0.806635	0.999829	0.999829	0.999829	0.0570191	0.0585507	0.13424	0.999841	0.0371168	0.0864973	0.132651	0.0128373	0.953409	1	0.00759478	0.00647561	0.999829	0.998771	1	0.999829	0.321796	0.836494	0.999829	0.058635	0.0255009	0.000263412	0.0114776	8.08898e-06	0.000438377	0.00174168	0.00444203	0.00352362	0.00111074	0.000905734	0.00042536	0.00703511	0.00132347	0.00632064	0.0759792	0.100073	0.999942	0.00828133	0.652382	0.953409
PM12	0.0304137	0.990219	0.999841	0.998338	1	0.806635	0.999829	0.999829	0.999829	0.0570191	0.0585507	0.13424	0.999841	0.0371168	0.0864973	0.132651	0.0128373	0.953409	1	0.00759478	0.00647561	0.999829	0.998771	1	0.999829	0.321796	0.836494	0.999829	0.058635	0.0255009	0.000263412	0.0114776	8.08898e-06	0.000438377	0.00174168	0.00444203	0.00352362	0.00111074	0.000905734	0.00042536	0.00703511	0.00132347	0.00632064	0.0759792	0.100073	0.999942	0.00828133	0.652382	0.953409
T8	0.0304137	0.990219	0.999841	0.998338	1	0.806635	0.999829	0.999829	0.999829	0.0570191	0.0585507	0.13424	0.999841	0.0371168	0.0864973	0.132651	0.0128373	0.953409	1	0.00759478	0.00647561	0.999829	0.998771	1	0.999829	0.321796	0.836494	0.999829	0.058635	0.0255009	0.000263412	0.0114776	8.08898e-06	0.000438377	0.00174168	0.00444203	0.00352362	0.00111074	0.000905734	0.00042536	0.00703511	0.00132347	0.00632064	0.0759792	0.100073	0.999942	0.00828133	0.652382	0.953409
PW04	0.0304137	0.990219	0.999841	0.998338	1	0.806635	0.999829	0.999829	0.999829	0.0570191	0.0585507	0.13424	0.999841	0.0371168	0.0864973	0.132651	0.0128373	0.953409	1	0.00759478	0.00647561	0.999829	0.998771	1	0.999829	0.321796	0.836494	0.999829	0.058635	0.0255009	0.000263412	0.0114776	8.08898e-06	0.000438377	0.00174168	0.00444203	0.00352362	0.00111074	0.000905734	0.00042536	0.00703511	0.00132347	0.00632064	0.0759792	0.100073	0.999942	0.00828133	0.652382	0.953409
T157	0.603105	0.130115	0.0614879	0.0669672	0.0567104	0.0828619	0.0616581	0.0616581	0.0616581	0.93307	0.701229	0.180245	0.0614879	0.566005	0.584919	0.0401389	0.94704	0.20697	0.0567104	0.728058	0.5412	0.0616581	0.0566406	0.0567104	0.0616581	0.432395	0.305116	0.0616581	0.567991	0.953702	0.735692	0.59193	0.748847	0.573257	0.556216	0.673805	0.538639	0.731857	0.716445	0.586997	0.485731	0.940933	0.512739	0.395445	0.59077	0.0567071	0.47374	0.20013	0.20697
T20B	0.0304137	0.990219	0.999841	0.998338	1	0.806635	0.999829	0.999829	0.999829	0.0570191	0.0585507	0.13424	0.999841	0.0371168	0.0864973	0.132651	0.0128373	0.953409	1	0.00759478	0.00647561	0.999829	0.998771	1	0.999829	0.321796	0.836494	0.999829	0.058635	0.0255009	0.000263412	0.0114776	8.08898e-06	0.000438377	0.00174168	0.00444203	0.00352362	0.00111074	0.000905734	0.00042536	0.00703511	0.00132347	0.00632064	0.0759792	0.100073	0.999942	0.00828133	0.652382	0.953409
T121	0.295956	0.0550463	0.0228836	0.0360524	0.0193574	0.542694	0.0230093	0.0230093	0.0230093	0.194355	0.0400627	0.779329	0.0228836	0.256389	0.286753	0.668696	0.254604	0.121631	0.0193574	0.0450195	0.241906	0.0230093	0.0193336	0.0193574	0.0230093	0.44321	0.174666	0.0230093	0.252407	0.262233	0.0871078	0.289507	0.117979	0.24009	0.24948	0.282564	0.237725	0.0759484	0.0564438	0.28357	0.231027	0.255976	0.232054	0.45136	0.316835	0.0193563	0.168638	0.124898	0.121631
T139	0.768101	0.116578	0.0129727	0.0129532	0.0129748	0.0104659	0.0129726	0.0129726	0.0129726	0.528948	0.384925	0.190329	0.0129727	0.727405	0.776773	0.00172112	0.475851	0.179795	0.0129748	0.379179	0.9981	0.0129726	0.0129588	0.0129748	0.0129726	0.482274	0.186107	0.0129726	0.71331	0.472795	0.374208	0.760776	0.48553	0.916297	0.725886	0.747738	0.666492	0.351934	0.442429	0.695252	0.914825	0.509892	0.726968	0.452522	0.60545	0.012974	0.937304	0.596405	0.179795
T139	0.0326103	0.989443	0.999608	0.998746	0.999216	0.810273	0.999616	0.999616	0.999616	0.0569744	0.0585048	0.139081	0.999608	0.0370877	0.0864295	0.136299	0.0294024	0.957012	0.999216	0.00869777	0.0083616	0.999616	0.997988	0.999216	0.999616	0.33329	0.851106	0.999616	0.0585891	0.039348	0.00140914	0.0131445	0.00151121	0.00248633	0.00420344	0.00685409	0.00601246	0.00110987	0.000905024	0.00876995	0.0070296	0.00842289	0.00631569	0.0870137	0.114607	0.999158	0.00827484	0.65187	0.957012
T129	0.0304137	0.990219	0.999841	0.998338	1	0.806635	0.999829	0.999829	0.999829	0.0570191	0.0585507	0.13424	0.999841	0.0371168	0.0864973	0.132651	0.0128373	0.953409	1	0.00759478	0.00647561	0.999829	0.998771	1	0.999829	0.321796	0.836494	0.999829	0.058635	0.0255009	0.000263412	0.0114776	8.08898e-06	0.000438377	0.00174168	0.00444203	0.00352362	0.00111074	0.000905734	0.00042536	0.00703511	0.00132347	0.00632064	0.0759792	0.100073	0.999942	0.00828133	0.652382	0.953409
T35	0.0304137	0.990219	0.999841	0.998338	1	0.806635	0.999829	0.999829	0.999829	0.0570191	0.0585507	0.13424	0.999841	0.0371168	0.0864973	0.132651	0.0128373	0.953409	1	0.00759478	0.00647561	0.999829	0.998771	1	0.999829	0.321796	0.836494	0.999829	0.058635	0.0255009	0.000263412	0.0114776	8.08898e-06	0.000438377	0.00174168	0.00444203	0.00352362	0.00111074	0.000905734	0.00042536	0.00703511	0.00132347	0.00632064	0.0759792	0.100073	0.999942	0.00828133	0.652382	0.953409
T46	0.55919	0.659292	0.595977	0.595082	0.596072	0.480813	0.595971	0.595971	0.595971	0.405912	0.109822	0.243236	0.595977	0.514178	0.60021	0.0790699	0.342593	0.713205	0.596072	0.0772075	0.445854	0.595971	0.59534	0.596072	0.595971	0.887908	0.615272	0.595971	0.518539	0.347874	0.153656	0.542913	0.208425	0.437047	0.464264	0.516497	0.442441	0.146788	0.109136	0.443441	0.448556	0.344845	0.450133	0.702708	0.485442	0.596038	0.329182	0.604936	0.713205
T78	0.0304137	0.990219	0.999841	0.998338	1	0.806635	0.999829	0.999829	0.999829	0.0570191	0.0585507	0.13424	0.999841	0.0371168	0.0864973	0.132651	0.0128373	0.953409	1	0.00759478	0.00647561	0.999829	0.998771	1	0.999829	0.321796	0.836494	0.999829	0.058635	0.0255009	0.000263412	0.0114776	8.08898e-06	0.000438377	0.00174168	0.00444203	0.00352362	0.00111074	0.000905734	0.00042536	0.00703511	0.00132347	0.00632064	0.0759792	0.100073	0.999942	0.00828133	0.652382	0.953409
T66	0.0304137	0.990219	0.999841	0.998338	1	0.806635	0.999829	0.999829	0.999829	0.0570191	0.0585507	0.13424	0.999841	0.0371168	0.0864973	0.132651	0.0128373	0.953409	1	0.00759478	0.00647561	0.999829	0.998771	1	0.999829	0.321796	0.836494	0.999829	0.058635	0.0255009	0.000263412	0.0114776	8.08898e-06	0.000438377	0.00174168	0.00444203	0.00352362	0.00111074	0.000905734	0.00042536	0.00703511	0.00132347	0.00632064	0.0759792	0.100073	0.999942	0.00828133	0.652382	0.953409
T17B	0.0304137	0.990219	0.999841	0.998338	1	0.806635	0.999829	0.999829	0.999829	0.0570191	0.0585507	0.13424	0.999841	0.0371168	0.0864973	0.132651	0.0128373	0.953409	1	0.00759478	0.00647561	0.999829	0.998771	1	0.999829	0.321796	0.836494	0.999829	0.058635	0.0255009	0.000263412	0.0114776	8.08898e-06	0.000438377	0.00174168	0.00444203	0.00352362	0.00111074	0.000905734	0.00042536	0.00703511	0.00132347	0.00632064	0.0759792	0.100073	0.999942	0.00828133	0.652382	0.953409
T91	0.0304137	0.990219	0.999841	0.998338	1	0.806635	0.999829	0.999829	0.999829	0.0570191	0.0585507	0.13424	0.999841	0.0371168	0.0864973	0.132651	0.0128373	0.953409	1	0.00759478	0.00647561	0.999829	0.998771	1	0.999829	0.321796	0.836494	0.999829	0.058635	0.0255009	0.000263412	0.0114776	8.08898e-06	0.000438377	0.00174168	0.00444203	0.00352362	0.00111074	0.000905734	0.00042536	0.00703511	0.00132347	0.00632064	0.0759792	0.100073	0.999942	0.00828133	0.652382	0.953409
T58	0.0304137	0.990219	0.999841	0.998338	1	0.806635	0.999829	0.999829	0.999829	0.0570191	0.0585507	0.13424	0.999841	0.0371168	0.0864973	0.132651	0.0128373	0.953409	1	0.00759478	0.00647561	0.999829	0.998771	1	0.999829	0.321796	0.836494	0.999829	0.058635	0.0255009	0.000263412	0.0114776	8.08898e-06	0.000438377	0.00174168	0.00444203	0.00352362	0.00111074	0.000905734	0.00042536	0.00703511	0.00132347	0.00632064	0.0759792	0.100073	0.999942	0.00828133	0.652382	0.953409
T47	0.0304137	0.990219	0.999841	0.998338	1	0.806635	0.999829	0.999829	0.999829	0.0570191	0.0585507	0.13424	0.999841	0.0371168	0.0864973	0.132651	0.0128373	0.953409	1	0.00759478	0.00647561	0.999829	0.998771	1	0.999829	0.321796	0.836494	0.999829	0.058635	0.0255009	0.000263412	0.0114776	8.08898e-06	0.000438377	0.00174168	0.00444203	0.00352362	0.00111074	0.000905734	0.00042536	0.00703511	0.00132347	0.00632064	0.0759792	0.100073	0.999942	0.00828133	0.652382	0.953409
T48	0.0304137	0.990219	0.999841	0.998338	1	0.806635	0.999829	0.999829	0.999829	0.0570191	0.0585507	0.13424	0.999841	0.0371168	0.0864973	0.132651	0.0128373	0.953409	1	0.00759478	0.00647561	0.999829	0.998771	1	0.999829	0.321796	0.836494	0.999829	0.058635	0.0255009	0.000263412	0.0114776	8.08898e-06	0.000438377	0.00174168	0.00444203	0.00352362	0.00111074	0.000905734	0.00042536	0.00703511	0.00132347	0.00632064	0.0759792	0.100073	0.999942	0.00828133	0.652382	0.953409
T97	0.0304137	0.990219	0.999841	0.998338	1	0.806635	0.999829	0.999829	0.999829	0.0570191	0.0585507	0.13424	0.999841	0.0371168	0.0864973	0.132651	0.0128373	0.953409	1	0.00759478	0.00647561	0.999829	0.998771	1	0.999829	0.321796	0.836494	0.999829	0.058635	0.0255009	0.000263412	0.0114776	8.08898e-06	0.000438377	0.00174168	0.00444203	0.00352362	0.00111074	0.000905734	0.00042536	0.00703511	0.00132347	0.00632064	0.0759792	0.100073	0.999942	0.00828133	0.652382	0.953409
T90	0.0304137	0.990219	0.999841	0.998338	1	0.806635	0.999829	0.999829	0.999829	0.0570191	0.0585507	0.13424	0.999841	0.0371168	0.0864973	0.132651	0.0128373	0.953409	1	0.00759478	0.00647561	0.999829	0.998771	1	0.999829	0.321796	0.836494	0.999829	0.058635	0.0255009	0.000263412	0.0114776	8.08898e-06	0.000438377	0.00174168	0.00444203	0.00352362	0.00111074	0.000905734	0.00042536	0.00703511	0.00132347	0.00632064	0.0759792	0.100073	0.999942	0.00828133	0.652382	0.953409
T96	0.0304137	0.990219	0.999841	0.998338	1	0.806635	0.999829	0.999829	0.999829	0.0570191	0.0585507	0.13424	0.999841	0.0371168	0.0864973	0.132651	0.0128373	0.953409	1	0.00759478	0.00647561	0.999829	0.998771	1	0.999829	0.321796	0.836494	0.999829	0.058635	0.0255009	0.000263412	0.0114776	8.08898e-06	0.000438377	0.00174168	0.00444203	0.00352362	0.00111074	0.000905734	0.00042536	0.00703511	0.00132347	0.00632064	0.0759792	0.100073	0.999942	0.00828133	0.652382	0.953409
T95	0.0304137	0.990219	0.999841	0.998338	1	0.806635	0.999829	0.999829	0.999829	0.0570191	0.0585507	0.13424	0.999841	0.0371168	0.0864973	0.132651	0.0128373	0.953409	1	0.00759478	0.00647561	0.999829	0.998771	1	0.999829	0.321796	0.836494	0.999829	0.058635	0.0255009	0.000263412	0.0114776	8.08898e-06	0.000438377	0.00174168	0.00444203	0.00352362	0.00111074	0.000905734	0.00042536	0.00703511	0.00132347	0.00632064	0.0759792	0.100073	0.999942	0.00828133	0.652382	0.953409
PM05	0.0304137	0.990219	0.999841	0.998338	1	0.806635	0.999829	0.999829	0.999829	0.0570191	0.0585507	0.13424	0.999841	0.0371168	0.0864973	0.132651	0.0128373	0.953409	1	0.00759478	0.00647561	0.999829	0.998771	1	0.999829	0.321796	0.836494	0.999829	0.058635	0.0255009	0.000263412	0.0114776	8.08898e-06	0.000438377	0.00174168	0.00444203	0.00352362	0.00111074	0.000905734	0.00042536	0.00703511	0.00132347	0.00632064	0.0759792	0.100073	0.999942	0.00828133	0.652382	0.953409
T09	0.55919	0.659292	0.595977	0.595082	0.596072	0.480813	0.595971	0.595971	0.595971	0.405912	0.109822	0.243236	0.595977	0.514178	0.60021	0.0790699	0.342593	0.713205	0.596072	0.0772075	0.445854	0.595971	0.59534	0.596072	0.595971	0.887908	0.615272	0.595971	0.518539	0.347874	0.153656	0.542913	0.208425	0.437047	0.464264	0.516497	0.442441	0.146788	0.109136	0.443441	0.448556	0.344845	0.450133	0.702708	0.485442	0.596038	0.329182	0.604936	0.713205
T49	0.0304137	0.990219	0.999841	0.998338	1	0.806635	0.999829	0.999829	0.999829	0.0570191	0.0585507	0.13424	0.999841	0.0371168	0.0864973	0.132651	0.0128373	0.953409	1	0.00759478	0.00647561	0.999829	0.998771	1	0.999829	0.321796	0.836494	0.999829	0.058635	0.0255009	0.000263412	0.0114776	8.08898e-06	0.000438377	0.00174168	0.00444203	0.00352362	0.00111074	0.000905734	0.00042536	0.00703511	0.00132347	0.00632064	0.0759792	0.100073	0.999942	0.00828133	0.652382	0.953409
PW17	0.0304137	0.990219	0.999841	0.998338	1	0.806635	0.999829	0.999829	0.999829	0.0570191	0.0585507	0.13424	0.999841	0.0371168	0.0864973	0.132651	0.0128373	0.953409	1	0.00759478	0.00647561	0.999829	0.998771	1	0.999829	0.321796	0.836494	0.999829	0.058635	0.0255009	0.000263412	0.0114776	8.08898e-06	0.000438377	0.00174168	0.00444203	0.00352362	0.00111074	0.000905734	0.00042536	0.00703511	0.00132347	0.00632064	0.0759792	0.100073	0.999942	0.00828133	0.652382	0.953409
R22B	0.0304137	0.990219	0.999841	0.998338	1	0.806635	0.999829	0.999829	0.999829	0.0570191	0.0585507	0.13424	0.999841	0.0371168	0.0864973	0.132651	0.0128373	0.953409	1	0.00759478	0.00647561	0.999829	0.998771	1	0.999829	0.321796	0.836494	0.999829	0.058635	0.0255009	0.000263412	0.0114776	8.08898e-06	0.000438377	0.00174168	0.00444203	0.00352362	0.00111074	0.000905734	0.00042536	0.00703511	0.00132347	0.00632064	0.0759792	0.100073	0.999942	0.00828133	0.652382	0.953409
T123	0.0304137	0.990219	0.999841	0.998338	1	0.806635	0.999829	0.999829	0.999829	0.0570191	0.0585507	0.13424	0.999841	0.0371168	0.0864973	0.132651	0.0128373	0.953409	1	0.00759478	0.00647561	0.999829	0.998771	1	0.999829	0.321796	0.836494	0.999829	0.058635	0.0255009	0.000263412	0.0114776	8.08898e-06	0.000438377	0.00174168	0.00444203	0.00352362	0.00111074	0.000905734	0.00042536	0.00703511	0.00132347	0.00632064	0.0759792	0.100073	0.999942	0.00828133	0.652382	0.953409
T7	0.0304137	0.990219	0.999841	0.998338	1	0.806635	0.999829	0.999829	0.999829	0.0570191	0.0585507	0.13424	0.999841	0.0371168	0.0864973	0.132651	0.0128373	0.953409	1	0.00759478	0.00647561	0.999829	0.998771	1	0.999829	0.321796	0.836494	0.999829	0.058635	0.0255009	0.000263412	0.0114776	8.08898e-06	0.000438377	0.00174168	0.00444203	0.00352362	0.00111074	0.000905734	0.00042536	0.00703511	0.00132347	0.00632064	0.0759792	0.100073	0.999942	0.00828133	0.652382	0.953409
T24B	0.0304137	0.990219	0.999841	0.998338	1	0.806635	0.999829	0.999829	0.999829	0.0570191	0.0585507	0.13424	0.999841	0.0371168	0.0864973	0.132651	0.0128373	0.953409	1	0.00759478	0.00647561	0.999829	0.998771	1	0.999829	0.321796	0.836494	0.999829	0.058635	0.0255009	0.000263412	0.0114776	8.08898e-06	0.000438377	0.00174168	0.00444203	0.00352362	0.00111074	0.000905734	0.00042536	0.00703511	0.00132347	0.00632064	0.0759792	0.100073	0.999942	0.00828133	0.652382	0.953409
T150	0.0304137	0.990219	0.999841	0.998338	1	0.806635	0.999829	0.999829	0.999829	0.0570191	0.0585507	0.13424	0.999841	0.0371168	0.0864973	0.132651	0.0128373	0.953409	1	0.00759478	0.00647561	0.999829	0.998771	1	0.999829	0.321796	0.836494	0.999829	0.058635	0.0255009	0.000263412	0.0114776	8.08898e-06	0.000438377	0.00174168	0.00444203	0.00352362	0.00111074	0.000905734	0.00042536	0.00703511	0.00132347	0.00632064	0.0759792	0.100073	0.999942	0.00828133	0.652382	0.953409
T56	0.678873	0.130824	0.0570101	0.0569244	0.0570191	0.0459937	0.0570094	0.0570094	0.0570094	1	0.705047	0.13799	0.0570101	0.671698	0.681589	0.00756367	0.898367	0.170073	0.0570191	0.72233	0.527618	0.0570094	0.056949	0.0570191	0.0570094	0.419923	0.173333	0.0570094	0.650462	0.893013	0.766122	0.671549	0.774598	0.635194	0.657831	0.753535	0.641298	0.760968	0.720346	0.634575	0.549204	0.941211	0.624832	0.383595	0.538585	0.0570158	0.476319	0.20122	0.170073
T156	0.0304137	0.990219	0.999841	0.998338	1	0.806635	0.999829	0.999829	0.999829	0.0570191	0.0585507	0.13424	0.999841	0.0371168	0.0864973	0.132651	0.0128373	0.953409	1	0.00759478	0.00647561	0.999829	0.998771	1	0.999829	0.321796	0.836494	0.999829	0.058635	0.0255009	0.000263412	0.0114776	8.08898e-06	0.000438377	0.00174168	0.00444203	0.00352362	0.00111074	0.000905734	0.00042536	0.00703511	0.00132347	0.00632064	0.0759792	0.100073	0.999942	0.00828133	0.652382	0.953409
T25A	0.138603	1	0.990061	0.988573	0.990219	0.798746	0.99005	0.99005	0.99005	0.130824	0.102106	0.16379	0.990061	0.137421	0.195426	0.131354	0.0796798	0.971483	0.990219	0.0530206	0.109954	0.99005	0.989002	0.990219	0.99005	0.393203	0.861202	0.99005	0.152597	0.0917662	0.0465861	0.118852	0.0530925	0.090869	0.0938473	0.107939	0.091069	0.0431987	0.051253	0.0887962	0.107954	0.0763096	0.0940894	0.145648	0.184469	0.990161	0.0929193	0.684243	0.971483
PW09	0.0304137	0.990219	0.999841	0.998338	1	0.806635	0.999829	0.999829	0.999829	0.0570191	0.0585507	0.13424	0.999841	0.0371168	0.0864973	0.132651	0.0128373	0.953409	1	0.00759478	0.00647561	0.999829	0.998771	1	0.999829	0.321796	0.836494	0.999829	0.058635	0.0255009	0.000263412	0.0114776	8.08898e-06	0.000438377	0.00174168	0.00444203	0.00352362	0.00111074	0.000905734	0.00042536	0.00703511	0.00132347	0.00632064	0.0759792	0.100073	0.999942	0.00828133	0.652382	0.953409
T04	0.0304137	0.990219	0.999841	0.998338	1	0.806635	0.999829	0.999829	0.999829	0.0570191	0.0585507	0.13424	0.999841	0.0371168	0.0864973	0.132651	0.0128373	0.953409	1	0.00759478	0.00647561	0.999829	0.998771	1	0.999829	0.321796	0.836494	0.999829	0.058635	0.0255009	0.000263412	0.0114776	8.08898e-06	0.000438377	0.00174168	0.00444203	0.00352362	0.00111074	0.000905734	0.00042536	0.00703511	0.00132347	0.00632064	0.0759792	0.100073	0.999942	0.00828133	0.652382	0.953409
PM06	0.0304137	0.990219	0.999841	0.998338	1	0.806635	0.999829	0.999829	0.999829	0.0570191	0.0585507	0.13424	0.999841	0.0371168	0.0864973	0.132651	0.0128373	0.953409	1	0.00759478	0.00647561	0.999829	0.998771	1	0.999829	0.321796	0.836494	0.999829	0.058635	0.0255009	0.000263412	0.0114776	8.08898e-06	0.000438377	0.00174168	0.00444203	0.00352362	0.00111074	0.000905734	0.00042536	0.00703511	0.00132347	0.00632064	0.0759792	0.100073	0.999942	0.00828133	0.652382	0.953409
PW03	0.116718	0.994902	0.9902	0.988712	0.990358	0.798858	0.990189	0.990189	0.990189	0.116567	0.0754891	0.174566	0.9902	0.110351	0.172141	0.131372	0.0668349	0.981166	0.990358	0.0252907	0.0932121	0.990189	0.98914	0.990358	0.990189	0.399953	0.852472	0.990189	0.122655	0.07901	0.0224461	0.0971664	0.036556	0.0669363	0.069038	0.0808943	0.0613505	0.0252699	0.0272243	0.0640037	0.078622	0.056905	0.0681136	0.151992	0.167257	0.9903	0.0740825	0.67577	0.981166
T16B	0.0304137	0.990219	0.999841	0.998338	1	0.806635	0.999829	0.999829	0.999829	0.0570191	0.0585507	0.13424	0.999841	0.0371168	0.0864973	0.132651	0.0128373	0.953409	1	0.00759478	0.00647561	0.999829	0.998771	1	0.999829	0.321796	0.836494	0.999829	0.058635	0.0255009	0.000263412	0.0114776	8.08898e-06	0.000438377	0.00174168	0.00444203	0.00352362	0.00111074	0.000905734	0.00042536	0.00703511	0.00132347	0.00632064	0.0759792	0.100073	0.999942	0.00828133	0.652382	0.953409
T110	0.0304137	0.990219	0.999841	0.998338	1	0.806635	0.999829	0.999829	0.999829	0.0570191	0.0585507	0.13424	0.999841	0.0371168	0.0864973	0.132651	0.0128373	0.953409	1	0.00759478	0.00647561	0.999829	0.998771	1	0.999829	0.321796	0.836494	0.999829	0.058635	0.0255009	0.000263412	0.0114776	8.08898e-06	0.000438377	0.00174168	0.00444203	0.00352362	0.00111074	0.000905734	0.00042536	0.00703511	0.00132347	0.00632064	0.0759792	0.100073	0.999942	0.00828133	0.652382	0.953409
T140	0.0304137	0.990219	0.999841	0.998338	1	0.806635	0.999829	0.999829	0.999829	0.0570191	0.0585507	0.13424	0.999841	0.0371168	0.0864973	0.132651	0.0128373	0.953409	1	0.00759478	0.00647561	0.999829	0.998771	1	0.999829	0.321796	0.836494	0.999829	0.058635	0.0255009	0.000263412	0.0114776	8.08898e-06	0.000438377	0.00174168	0.00444203	0.00352362	0.00111074	0.000905734	0.00042536	0.00703511	0.00132347	0.00632064	0.0759792	0.100073	0.999942	0.00828133	0.652382	0.953409
[truncated: 22 more columns]
